# Supplementary material for: Cloning and functional identification of sesquiterpene synthase gene NjTPS2 in Nardostachys jatamansi DC
Source: Front Plant Sci. 2026 Jan 12;16:1718102. doi: 10.3389/fpls.2025.1718102 (PMC12833414; doi:10.3389/fpls.2025.1718102)
Supplement: ADDITIONAL FILE 1 — This file is a table containing the volatile metabolites of N. jatamansi [file Table1.xlsx]

## Sheet: Sheet1
Index	Quantitative ion	Qualitative ion	Molecular weight (Da)	Formula	Compounds	物质	Class I	物质一级分类	CAS	NIST_RI	Odor	GS	cpd_ID	kegg_map
IS-04	59	45	104.18	C6H8D4O	3-Hexanone-2,2,4,4-d4	3-己酮	Ketone	酮	24588-54-3	780.6001034661149	-	9657.26	-	-
XMW0670	94	68	95.048	C4H5N3	Acetonitrile, 2,2'-iminobis-	2,2'-亚氨基二-乙腈	Nitrogen compounds	含氮化合物	628-87-5	1108	-	33618.5	-	-
NMW0259	126	69	126.032	C6H6O3	1,3,5-Benzenetriol	1,3,5-苯三醇	Phenol	酚	108-73-6	1610	-	86527.3	C02183	-
NMW0176	91	92	135.068	C8H9NO	Benzeneacetamide	2-苯基乙酰胺	Amine	胺	103-81-1	1402	-	712316	C02505	ko00360,ko01100
XMW0854	119	161	222.198	C15H26O	4a(2H)-Naphthalenol, 1,3,4,5,6,8a-hexahydro-4,7-dimethyl-1-(1-methylethyl)-, (1S,4S,4aS,8aR)-	（1S，4S，4aS，8aR）-1,3,4,5,6,8a-六氢-4,7-二甲基-1-（1-甲基乙基）-4a（2H）-萘	Terpenoids	萜类	73365-77-2	1614	-	388236	-	-
D444	95	113	224.141	C13H20O3	2-Furancarboxylic acid, octyl ester	2-糠酸辛酯	Ester	酯	39251-88-2	1642	oily, waxy, earthy, mushroom, creamy, tallow	602208	-	-
KMW0188	120	105	120.007	C4H8S2	2-Methyl-1,3-dithiacyclopentane	2-甲基-1,3-二硫戊环	Heterocyclic compound	杂环化合物	5616-51-3	1026	sulfurous, alliaceous, smoky, savory, vegetable	130267	-	-
D106	147	91	162.068	C10H10O2	1,1'-(1,4-phenylene)bis-Ethanone	1,1'-（1,4-亚苯基）双-乙酮	Ketone	酮	1009-61-6	1461	-	5.93697e+06	-	-
XMW0472	105	77	166.063	C9H10O3	1,2-Ethanediol, monobenzoate	2-羟乙基苯甲酸酯	Ester	酯	94-33-7	1402	-	799851	-	-
XMW0555	145	160	160.052	C10H8O2	2-Acetylbenzofuran	2-乙酰基苯并呋喃	Heterocyclic compound	杂环化合物	1646-26-0	1395	sweet, coumarinic, floral, orangeflower, tropical, neroli, lactonic, honeysuckle, honey	71247.7	-	-
KMW0386	67	95	152.12	C10H16O	cis-Dihydrocarvone	（Z）-二氢香芹酮	Terpenoids	萜类	3792-53-8	1195	herbal, warm	16903.9	-	-
NMW0145	77	105	121.053	C7H7NO	Benzamide	苯甲酰胺	Amine	胺	55-21-0	1344	-	18249.6	C09815	-
XMW1069	67	82	170.131	C10H18O2	Butanoic acid, 3-hexenyl ester, (E)-	3-己烯酸丁酯	Ester	酯	53398-84-8	1185	-	59580.5	-	-
KMW0556	41	105	204.188	C15H24	Naphthalene, decahydro-4a-methyl-1-methylene-7-(1-methylethenyl)-, [4aR-(4a.alpha.,7.alpha.,8a.beta.)]-	Β-瑟林烯	Terpenoids	萜类	17066-67-0	1486	herbal	833075	C09723	ko00909,ko01110
XMW0544	161	81	204.188	C15H24	Azulene, 1,2,3,3a,4,5,6,7-octahydro-1,4-dimethyl-7-(1-methylethenyl)-, [1R-(1.alpha.,3a.beta.,4.alpha.,7.beta.)]-	1,4-二甲基-7-丙-1-烯-2-基-1,2,3,3a,4,5,6,7-八氢甘菊环	Terpenoids	萜类	22567-17-5	1473	musty	5.57706e+06	-	-
XMW0951	119	152	194.131	C12H18O2	2-Cyclohexen-1-ol, 2-methyl-5-(1-methylethenyl)-, acetate, (1R-cis)-	（1S-顺式）-2-甲基-5-（1-甲基乙烯基）-2-环己烯-1-基乙酸酯	Ester	酯	7111-29-7	1346	-	13573.8	-	-
KMW0563	69	41	194.167	C13H22O	5,9-Undecadien-2-one, 6,10-dimethyl-, (E)-	（E）-6,10-二甲基-5,9-十一碳烯-2-酮	Ketone	酮	3796-70-1	1453	fresh, green, fruity, waxy, rose, woody, magnolia, tropical	629230	C13297	-
KMW0296	93	121	136.125	C10H16	Cyclohexene, 1-methyl-4-(1-methylethylidene)-	萜品油烯	Terpenoids	萜类	586-62-9	1088	citrus, pine	41845.5	C06075	-
KMW0427	116	55	176.087	C8H16O2S	3-Mercaptohexyl acetate	3-巯基己基乙酸酯	Ester	酯	136954-20-6	1248	sulfur, grapefruit, andfruity	600065	-	-
XMW0735	107	79	148.089	C10H12O	Benzenemethanol, .alpha.-2-propenyl-	4-苯基-1-丁烯-4-醇	Alcohol	醇	936-58-3	1244	-	331403	-	-
XMW0119	69	41	140.12	C9H16O	Cyclopentanone, 2-methyl-3-(1-methylethyl)-	2-甲基-3-（1-甲基乙基）-环戊酮	Ketone	酮	54549-81-4	1028	-	3.6433e+06	-	-
NMW0016	82	67	142.099	C8H14O2	Acetic acid, cyclohexyl ester	醋酸环己酯	Ester	酯	622-45-7	1043	fruity, sweet, musty, ethereal	1.16099e+06	C12297	-
XMW1455	124	139	139.063	C7H9NO2	5-Amino-2-methoxyphenol	5-氨基-2-甲氧基苯酚	Phenol	酚	1687-53-2	1402	-	25391.2	-	-
NMW0177	135	134	135.068	C8H9NO	N-Benzylformamide	N-苄基甲酰胺	Amine	胺	6343-54-0	1402	-	343030	-	-
XMW0416	79	136	136.125	C10H16	1,3-Cyclohexadiene, 5-butyl-	5-丁基-1,3-环己二烯	Hydrocarbons	烃类	30168-57-1	1043	-	1.14057e+06	-	-
KMW0235	93	41	136.125	C10H16	1,3,6-Octatriene, 3,7-dimethyl-, (Z)-	(Z)-3,7-二甲基-1,3,6-十八烷三烯	Terpenoids	萜类	3338-55-4	1038	warm, floral, herb, flower, sweet	5.8748e+06	-	-
D425	69	41	192.151	C13H20O	3-Cyclohexene-1-carboxAldehyde, 4-(4-methyl-3-pentenyl)-	4-（4-甲基-3-戊烯基）-3-环己烯-1-甲醛	Aldehyde	醛	37677-14-8	1540	citrus, greasy, aldehydic, floral, marine	464014	-	-
KMW0606	105	161	204.188	C15H24	.alpha.-Muurolene	α-衣兰油烯	Terpenoids	萜类	10208-80-7	1499	woody	843141	C20272	-
XMW0916	91	92	226.036	C11H15Br	(5-bromopentyl)-Benzene	（5-溴戊基）-苯	Aromatics	芳烃	14469-83-1	1487	-	3.40212e+06	-	-
KMW0581	208	193	208.11	C12H16O3	1,2,3-trimethoxy-5-(2-propenyl)-Benzene	榄香素	Aromatics	芳烃	487-11-6	1554	spice, flower	42414.3	C10451	-
KMW0432	41	69	152.12	C10H16O	2,6-Octadienal, 3,7-dimethyl-, (Z)-	顺式-柠檬醛	Terpenoids	萜类	106-26-3	1240	sweet, citral, lemon, peel	69185.8	C09847	ko01110
XMW0997	83	55	236.178	C15H24O2	Bornyl tiglate	龙脑酯	Ester	酯	101223-92-1	1615	-	120719	-	-
KMW0568	99	71	170.131	C10H18O2	2H-Pyran-2-one, tetrahydro-6-pentyl-	δ-癸内酯	Ester	酯	705-86-2	1497	creamy, coconut, fruity	21829.8	-	-
WMW0209	180	165	180.094	C14H12	9H-Fluorene, 9-methyl-	9-甲基芴	Aromatics	芳烃	2523-37-7	1579	-	52241.1	-	-
XMW1264	136	163	238.193	C15H26O2	Acetic acid, 1-methyl-3-(2,6,6-trimethylcyclohex-1-enyl)propyl ester	1-甲基-3-(2,6,6-三甲基-1-环己烯-1-基)丙酯	Ester	酯	86756-12-9	1615	-	123885	-	-
NMW0340	106	91	213.079	C13H11NO2	Nicotinic acid benzyl ester	烟酸苄酯	Ester	酯	94-44-0	1796	-	8572.43	D01419	-
XMW0993	157	200	200.131	C13H16N2	Pyrimido[1,6-a]indole, 1,2,3,4-tetrahydro-2,5-dimethyl-	1,2,3,4-四氢-2,5-二甲基-嘧啶[1,6-a]吲哚	Heterocyclic compound	杂环化合物	22106-07-6	1694	-	725612	-	-
NMW0302	41	69	222.198	C15H26O	2,6,10-Dodecatrien-1-ol, 3,7,11-trimethyl-, (Z,E)-	（Z，E）-3,7,11-三甲基-2,6,10-十二碳三烯-1-醇	Terpenoids	萜类	3790-71-4	1697	-	31016.4	C03220	ko00909
XMW0467	93	146	189.115	C12H15NO	2-Pyridin-2-ylmethyl-cyclohexanone	2-吡啶-2-基甲基-环己酮	Ketone	酮	113777-22-3	1619	-	805144	-	-
D398	82	67	254.225	C16H30O2	5-Tetradecen-1-ol, acetate, (Z)-	Z-5-十四碳烯基乙酸酯	Ester	酯	35153-13-0	1790	-	14437.1	-	-
XMW1298	59	69	144.115	C8H16O2	2-Butanol, 2,3-dimethyl-, acetate	2-丁醇-2,3-二甲基乙酸酯	Ester	酯	4806-33-1	835	-	21364.2	-	-
XMW0028	97	96	125.12	C8H15N	Pyridine, 2,3,4,5-tetrahydro-6-propyl-	2,3,4,5-四氢-6-丙基-吡啶	Heterocyclic compound	杂环化合物	1604-01-9	1028	-	1.0418e+06	C10138	-
KMW0218	154	81	154.136	C10H18O	Eucalyptol	桉叶油醇	Terpenoids	萜类	470-82-6	1030	eucalyptus, herbal, camphor, medici-l	9.9016e+06	C09844	ko00902,ko01110
XMW0900	96	81	138.104	C9H14O	3-Cyclohexen-1-one, 3,5,5-trimethyl-	3,5,5-三甲基-3-环己烯-1-酮	Ketone	酮	471-01-2	1044	-	3.44657e+06	-	-
XMW0417	79	93	136.125	C10H16	Cyclohexene, 4-methyl-1-(1-methylethenyl)-	4-甲基-1-（1-甲基乙烯基）-环己烯	Hydrocarbons	烃类	586-67-4	1073	-	17092.4	-	-
w48	139	69	154.136	C10H18O	2H-Pyran, tetrahydro-4-methyl-2-(2-methyl-1-propenyl)-	四氢-4-甲基-2-（2-甲基-1-丙烯基）-2H-吡喃	Terpenoids	萜类	16409-43-1	1111	sweet, floral, aroma, roses, fresh, bay, leaves	7952.96	-	-
XMW0676	119	91	134.073	C9H10O	Ethanone, 1-(3-methylphenyl)-	1-（3-甲基苯基）-乙酮	Ketone	酮	585-74-0	1182	-	8818.63	-	-
XMW0681	69	41	152.12	C10H16O	6-Octenal, 7-methyl-3-methylene-	7-甲基-3-亚甲基-6-辛烯醛	Aldehyde	醛	55050-40-3	1147	juicy, aldehydic, lemongrass, floral, lemon, bois, rose	5037.49	-	-
XMW1138	69	41	154.136	C10H18O	6-Octen-1-ol, 7-methyl-3-methylene-	7-甲基-3-亚甲基-6-辛基-1-醇	Terpenoids	萜类	13066-51-8	1195	-	28267.8	-	-
D81	81	94	168.079	C9H12O3	2-Furanpropanoic acid, ethyl ester	2-呋喃丙酸乙酯	Heterocyclic compound	杂环化合物	10031-90-0	1192	pineapple, fruity, spicy, jammy	39159.6	-	-
XMW1401	82	67	184.146	C11H20O2	n-Valeric acid cis-3-hexenyl ester	正戊酸-(Z)-3-己烯酯	Ester	酯	35852-46-1	1237	green, fruity, apple, pear, kiwi, unripe, ba--, tropical	5868.25	-	-
NMW0101	121	136	168.115	C10H16O2	Ascaridole	阿斯利多	Terpenoids	萜类	512-85-6	1244	-	1.02122e+06	C09836	-
XMW1240	99	70	186.162	C11H22O2	Hexanoic acid, 2-methylbutyl ester	2-甲基丁基己酸酯	Ester	酯	2601-13-0	1247	ethereal	5128.13	-	-
XMW0586	126	57	184.219	C13H28	Dodecane, 5-methyl-	5-甲基-十二烷	Hydrocarbons	烃类	17453-93-9	1255	-	11721.9	-	-
KMW0433	134	133	134.073	C9H10O	Phenol, 4-(2-propenyl)-	4-烯丙基苯酚	Aromatics	芳烃	501-92-8	1255	phenolic, medicil, herbal	2.72532e+06	C16930	ko00940,ko01110
KMW0435	41	55	154.136	C10H18O	2-Decenal, (Z)-	(Z)-癸-2-烯醛	Aldehyde	醛	2497-25-8	1252	tallow	240801	-	-
XMW0961	95	93	196.146	C12H20O2	Bornyl acetate	乙酸龙脑酯	Terpenoids	萜类	76-49-3	1285	woody, pine, herbal, cedar, spice	85921.7	-	-
D266	83	55	182.203	C13H26	1-Tridecene	1-十三碳烯	Hydrocarbons	烃类	2437-56-1	1292	-	4456.42	-	-
XMW0025	121	93	150.068	C9H10O2	Paroxypropione	4''-羟基苯丙酮	Ketone	酮	70-70-2	1349	phenolic	75588.4	D01870	-
QWM0004	157	142	172.125	C13H16	Naphthalene, 1,2-dihydro-1,1,6-trimethyl-	1,2-二氢-1,1,6-三甲基-萘	Aromatics	芳烃	30364-38-6	1354	licorice	37007.4	-	-
XMW1131	126	67	154.063	C8H10O3	2,5-Furandione, 3-methyl-4-propyl-	3-甲基-4-丙基-2,5-呋喃二酮	Heterocyclic compound	杂环化合物	16493-20-2	1356	-	30475	-	-
D99	164	132	179.095	C10H13NO2	Benzoic acid, 2-(dimethylamino)-, methyl ester	2-二甲氨基苯甲酸甲酯	Ester	酯	10072-05-6	1404	fruity, orange, leaf, petitgrain	17721.4	-	-
XMW0746	159	118	220.183	C15H24O	(1R,2R,4S,6S,7S,8S)-8-Isopropyl-1-methyl-3-methylenetricyclo[4.4.0.02,7]decan-4-ol	（1R，2R，4S，6S，7S，8S）-8-异丙基-1-甲基-3-亚甲基三环[4.4.0.02,7]癸醇	Terpenoids	萜类	124753-76-0	1586	-	1.64705e+06	-	-
D443	95	113	196.11	C11H16O3	2-Furancarboxylic acid, hexyl ester	2-糠酸己酯	Ester	酯	39251-86-0	1436	floral, waxy, green, sweet, pear, apple	2.80234e+06	-	-
WMW0146	161	122	204.188	C15H24	.alpha.-Maaliene	α-马榄烯	Terpenoids	萜类	489-28-1	1443	-	4.89372e+08	-	-
XMW0244	121	161	194.167	C13H22O	2-Butanone, 4-(2,6,6-trimethyl-1-cyclohexen-1-yl)-	4-（2,6,6-三甲基-1-环己烯-1-基）-2-丁酮	Ketone	酮	17283-81-7	1433	earthy, woody, mahogany, orris, dry, amber	4.18678e+06	C03527	-
KMW0570	41	70	182.167	C12H22O	2-Dodecenal, (E)-	反-2-十二烯醛	Aldehyde	醛	20407-84-5	1468	citrus, metallic, mandarin, orange, waxy, aldehydic	788814	-	-
XMW0204	57	41	226.266	C16H34	Dodecane, 5,8-diethyl-	5,8-二乙基-十二烷	Hydrocarbons	烃类	24251-86-3	1572	-	14656.6	-	-
KMW0591	71	95	224.178	C14H24O2	Butanoic acid, 1,7,7-trimethylbicyclo[2.2.1]hept-2-yl ester, endo-	冰片基丁酸酯	Ester	酯	13109-70-1	1476	herbal, woody	25107.2	-	-
D265	97	41	181.183	C12H23N	Dodecanenitrile	十二腈	Nitrogen compounds	含氮化合物	2437-25-4	1490	dry, citrus, orange, peel, metallic, spicy	205579	-	-
D244	161	105	222.198	C15H26O	(3S,3aR,3bR,4S,7R,7aR)-4-Isopropyl-3,7-dimethyloctahydro-1H-cyclopenta[1,3]cyclopropa[1,2]benzen-3-ol	（3S，3aR，3bR，4S，7R，7aR）-4-异丙基-3,7-二甲基八氢-1H-环戊[1,3]环丙烷[1,2]苯-3-3-醇	Terpenoids	萜类	23445-02-5	1515	spicy, minty	2.2044e+06	-	-
KMW0614	119	105	204.188	C15H24	Cubenene	荜澄茄油宁烯	Terpenoids	萜类	29837-12-5	1532	spicy, fruity, mango	3.2136e+06	-	-
D268	41	73	209.967	C6H10S4	TetraSulfur compounds, di-2-propenyl	二烯丙基四硫醚	Sulfur compounds	含硫化合物	2444-49-7	1532	strong, garlic, onion	735149	-	-
XMW1351	136	121	204.188	C15H24	Dauca-4(11),8-diene	(3aS,8aS)-6,8a-二甲基-3-丙-2-亚基-1,2,3a,4,5,8-六氢甘菊烯	Terpenoids	萜类	395070-76-5	1532	-	65304.3	-	-
D157	117	71	204.115	C13H16O2	Propanoic acid, 2-methyl-, 3-phenyl-2-propenyl ester	异丁酸肉桂酯	Ester	酯	103-59-3	1586	sweet, fruity, almond, spicy, cinmyl, tropical	671188	-	-
KMW0645	93	109	222.198	C15H26O	Levomenol	(-)-α-红没药醇	Terpenoids	萜类	23089-26-1	1695	fruity, nutty, coconut	272606	C09621	ko01100
NMW0263	130	131	174.116	C11H14N2	GrAmine	芦竹碱	Heterocyclic compound	杂环化合物	87-52-5	1620	-	36833.2	C08304	-
NMW0264	164	163	164.047	C9H8O3	2-Propenoic Acid, 3-(3-hydroxyphenyl)-	3-（3-羟苯基）-2-丙酸	Acid	酸	588-30-7	1621	-	32932.5	-	-
D241	69	41	222.198	C15H26O	3-Cyclohexene-1-methanol, .alpha.,4-dimethyl-.alpha.-(4-methyl-3-pentenyl)-, [R-(R*,R*)]-	[R-（R *，R *）]-α，4-二甲基-α-（4-甲基-3-戊烯基）-3-环己烯-1-甲醇	Terpenoids	萜类	23178-88-3	1625	-	73660.8	-	-
XMW0749	67	81	222.235	C16H30	8-Hexadecyne	8-十六烷	Hydrocarbons	烃类	19781-86-3	1695	-	58478.8	-	-
KMW0679	131	103	162.068	C10H10O2	2-Propenoic acid, 3-phenyl-, methyl ester, (E)-	(E)-肉桂酸甲酯	Ester	酯	1754-62-7	1379	sweet, balsam, strawberry, cherry	28071.5	C06358	-
XMW0105	185	200	200.095	C12H12N2O	Ethanone, 1-(5-methyl-1-phenyl-1H-pyrazol-4-yl)-	1-（5-甲基-1-苯基-1H-吡唑-4-基）-乙酮	Heterocyclic compound	杂环化合物	6123-63-3	1703	-	9926.32	-	-
NMW0303	132	104	175.111	C10H13N3	Debrisoquine	异喹胍	Heterocyclic compound	杂环化合物	1131-64-2	1704	-	1.28756e+06	C13650	-
XMW1047	216	173	216.151	C15H20O	Benzofuran, 7-cyclohexyl-2,3-dihydro-2-methyl-	7-环己基-2,3-二氢-2-甲基-苯并呋喃	Heterocyclic compound	杂环化合物	54815-14-4	1770	-	1.70764e+06	-	-
XMW1015	128	142	241.277	C16H35N	NonylAmine, 1-heptyl-	1-庚基-壬胺	Amine	胺	24539-83-1	1791	-	275204	-	-
KMW0066	44	56	100.089	C6H12O	Hexanal	己醛	Aldehyde	醛	66-25-1	801	aldehyde, grass, green, leaves, vinous	7301.99	C02373	-
XMW0256	41	69	98.073	C6H10O	3-Methylpenta-1,3-diene-5-ol, (E)-	（E）-3-甲基戊-1,3-二烯-5-醇	Alcohol	醇	1572-08-3	836	-	65335.4	-	-
KMW0198	93	91	136.125	C10H16	.alpha.-Phellandrene 1	水芹烯	Terpenoids	萜类	99-83-2	1006	citrus, herbal, terpene, green, woody, peppery	5485.54	-	-
KMW0217	68	93	136.125	C10H16	D-Limonene	（+）-柠檬烯	Terpenoids	萜类	5989-27-5	1030	citrus-like	2.44913e+06	C06099	ko00902,ko00903,ko01100,ko01110
XMW0446	98	42	129.079	C6H11NO2	2,4-Dimethyl-2-oxazoline-4-methanol	2,4-二甲基-2-恶唑啉-4-甲醇	Heterocyclic compound	杂环化合物	39986-37-3	1031	-	243490	-	-
XMW0907	108	81	168.079	C9H12O3	2-(2-Acetoxy-1-propyl)furan, (S)	（S）-2-（2-乙酰氧基-1-丙基）呋喃	Heterocyclic compound	杂环化合物	60830-70-8	1143	-	20108.1	-	-
NMW0074	79	91	152.12	C10H16O	Bicyclo[3.1.1]hept-2-ene-2-methanol, 6,6-dimethyl-	6,6-二甲基-双环[3.1.1]庚-2-烯-2-甲醇	Terpenoids	萜类	515-00-4	1195	woody, minty	17204.4	C11938	ko00903
D188	80	123	123.043	C5H5N3O	Pyrazinamide	吡嗪酰胺	Heterocyclic compound	杂环化合物	98-96-4	1250	-	83810.3	C01956	-
D156	118	117	206.131	C13H18O2	Propanoic acid, 2-methyl-, 3-phenylpropyl ester	异丁酸-3-苯基丙酯	Ester	酯	103-58-2	1408	fruity, tropical, apricot, plum, balsamic, jammy, honey, bready, osmanthus, dried, fruit	5808.24	C02008	-
KMW0545	41	57	184.183	C12H24O	Dodecanal	月桂醛	Aldehyde	醛	112-54-9	1409	soapy, waxy, aldehydic, citrus, green, floral	3.61327e+06	C02278	-
XMW1342	156	141	156.094	C12H12	Naphthalene, 1,4-dimethyl-	1,4-二甲基-萘	Aromatics	芳烃	571-58-4	1436	-	303113	-	-
NMW0193	107	138	138.068	C8H10O2	Benzeneethanol, 4-hydroxy-	4-羟基-苯乙醇	Alcohol	醇	501-94-0	1442	mild, sweet, floral, fruity	6.59001e+07	C06044	ko00350,ko01100
NMW0202	107	164	164.12	C11H16O	Phenol, 4-pentyl-	4-戊基苯酚	Phenol	酚	14938-35-3	1464	-	3.22375e+06	-	-
XMW1356	57	71	226.266	C16H34	Dodecane, 2-methyl-6-propyl-	2-甲基-6-丙基-十二烷	Hydrocarbons	烃类	55045-08-4	1483	-	87223.7	-	-
NMW0223	126	52	126.032	C6H6O3	1,2,4-Benzenetriol	1,2,4-苯三醇	Alcohol	醇	533-73-3	1507	-	31054.7	C02814	ko01100
KMW0605	93	80	238.193	C15H26O2	Pentanoic acid, 1-ethenyl-1,5-dimethyl-4-hexenyl ester	戊酸芳樟酯	Ester	酯	10471-96-2	1510	fruity, lavender, apricot, citrus	1.41097e+07	-	-
WMW0021	159	160	202.172	C15H22	trans-Calamenene	反式菖蒲烯	Terpenoids	萜类	73209-42-4	1529	-	423485	-	-
XMW0012	105	161	204.188	C15H24	Naphthalene, 1,2,4a,5,6,8a-hexahydro-4,7-dimethyl-1-(1-methylethyl)-, [1S-(1.alpha.,4a.beta.,8a.alpha.)]-	α-卡丁烯	Terpenoids	萜类	24406-05-1	1538	woody, dry	4.29063e+06	C16815	-
XMW0311	192	149	220.183	C15H24O	Dehydroxy-isocalamendiol	脱羟基-异水菖蒲二醇	Terpenoids	萜类	1005276-30-1	1646	-	20308.9	-	-
XMW0705	59	149	222.198	C15H26O	2-Naphthalenemethanol, 1,2,3,4,4a,5,6,8a-octahydro-.alpha.,.alpha.,4a,8-tetramethyl-, [2R-(2.alpha.,4a.alpha.,8a.beta.)]-	[2R-（2α，4a ，8aβ]]-1,2,3,4,4a，5,6,8a-八氢-α，α，4a，8-四甲基-2-萘甲醇	Terpenoids	萜类	473-16-5	1653	-	103298	C09663	-
XMW1167	109	67	220.183	C15H24O	(1R,3E,7E,11R)-1,5,5,8-Tetramethyl-12-oxabicyclo[9.1.0]dodeca-3,7-diene	（1R，3E，7E，11R）-1,5,5,8-四甲基-12-氧杂双环[9.1.0]十二烷基-3,7-二烯	Terpenoids	萜类	19888-34-7	1606	-	24064.1	-	-
XMW1038	95	109	220.183	C15H24O	Longifolenaldehyde	3,3,7-三甲基三环[5.4.0.02,9]十一烷-8-甲醛	Terpenoids	萜类	19890-84-7	1591	-	384945	-	-
XMW0387	57	71	296.1	C12H25I	Dodecane, 1-iodo-	1-碘-十二烷	Halogenated hydrocarbons	卤代烃	4292-19-7	1635	-	9171.18	-	-
NMW0270	105	77	182.073	C13H10O	Benzophenone	二苯甲酮	Ketone	酮	119-61-9	1635	balsam, rose, metallic, powdery, geranium	71788.2	C06354	-
XMW0665	159	97	220.183	C15H24O	Muurola-4,10(14)-dien-1.beta.-ol	（1R，4aR）-7-甲基-4-亚甲基-1-丙-2-基-1,2,3,5,6,8a-六氢萘酚	Terpenoids	萜类	257293-90-6	1635	-	2.80632e+06	-	-
NMW0308	93	55	218.167	C15H22O	2,6,9,11-Dodecatetraenal, 2,6,10-trimethyl-	2,6,10-三甲基-2,6,9,11-十二碳烯醛	Terpenoids	萜类	4955-32-2	1712	-	196433	C09729	-
NMW0310	69	41	222.198	C15H26O	2,6,10-Dodecatrien-1-ol, 3,7,11-trimethyl-	3,7,11-三甲基-2,6,10-十二碳三烯-1-醇	Terpenoids	萜类	4602-84-0	1714	mild, fresh, sweet, linden, floral, angelica	141743	C06081	ko00510,ko00900,ko01100,ko01110
NMW0309	130	159	159.068	C10H9NO	Indole-3-acetAldehyde	吲哚-3-乙醛	Heterocyclic compound	杂环化合物	2591-98-2	1713	-	4286.2	C00637	ko00380,ko01100
XMW1163	107	77	200.051	C9H12O3S	Ethyl 2-hydroxybenzyl sulfone	2-（乙基磺酰乙基）苯酚	Phenol	酚	53380-27-1	1720	-	59580	-	-
XMW0254	219	191	234.162	C15H22O2	3,5-di-tert-Butyl-4-hydroxybenzAldehyde	3,5-二叔丁基-4-羟基苯甲醛	Aldehyde	醛	1620-98-0	1772	-	609545	-	-
NMW0407	216	176	216.042	C12H8O4	5H-Furo[3,2-g][1]benzopyran-5-one, 4-hydroxy-7-methyl-	4-羟基-7-甲基-5H-呋喃[3,2-g][1]苯并吡喃-5-酮	Heterocyclic compound	杂环化合物	4481-60-1	1937	-	7697.03	C17843	-
XMW0480	105	115	238.099	C16H14O2	(Z)-Cinnamyl benzoate	(Z)- 苯甲酸肉桂酯	Ester	酯	117204-78-1	2016	-	45424.7	-	-
XMW0273	177	234	234.137	C13H18N2O2	2-Isopropylamino-6-methyl-6,7-dihydro-9H-5-oxa-9-azabenzocyclohepten-8-one	7-（异丙氨基）-2-甲基-2,3-二氢-1,5-苯并恶嗪酮	Heterocyclic compound	杂环化合物	145220-65-1	1946	-	9331.7	-	-
XMW0264	161	105	204.188	C15H24	Bicyclo[4.4.0]dec-1-ene, 2-isopropyl-5-methyl-9-methylene-	2-异丙基-5-甲基-9-亚甲基-双环[4.4.0]癸-1-烯	Terpenoids	萜类	150320-52-8	1507	-	1.12289e+07	-	-
KMW0058	68	59	170.131	C10H18O2	2H-Pyran-3-ol, 6-ethenyltetrahydro-2,2,6-trimethyl-	2,2,6-三甲基-6-乙烯基四氢-2H-呋喃-3-醇	Heterocyclic compound	杂环化合物	14049-11-7	1173	floral, honey	5801.06	-	-
XMW0637	70	42	112.089	C7H12O	Cyclobutanone, 2,2,3-trimethyl-	2,2,3-三甲基环丁酮	Ketone	酮	1449-49-6	847	-	27431.1	-	-
WMW0126	67	95	124.125	C9H16	1,3-Hexadiene, 3-ethyl-2-methyl-	3-乙基-2-甲基-1,3-己二烯	Hydrocarbons	烃类	61142-36-7	1031	nutty	2.65163e+06	-	-
KMW0244	121	136	136.1	C8H12N2	Pyrazine, 2-methyl-5-(1-methylethyl)-	2-异丙基-5-甲基吡嗪	Heterocyclic compound	杂环化合物	13925-05-8	1059	green, coffee, nutty, earthy	62778.6	-	-
XMW1218	58	43	172.146	C10H20O2	2-Nonanone, 3-(hydroxymethyl)-	3-（羟甲基）-2-壬酮	Ketone	酮	67801-33-6	1093	fresh, sweet, green, weedy, earthy, herbal	35331.6	-	-
WMW0100	55	41	142.136	C9H18O	3-Nonen-1-ol, (E)-	（E）-3-壬-1-醇	Alcohol	醇	10339-61-4	1143	green, waxy, melon, cucumber	5621.04	-	-
KMW0424	103	57	186.162	C11H22O2	Butanoic acid, 2-methyl-, hexyl ester	异戊酸己酯	Ester	酯	10032-15-2	1236	green, waxy, fruity, apple, spicy, tropical	277562	-	-
XMW1140	164	121	164.084	C10H12O2	2-methyl-5-propan-2-ylcyclohexa-2,5-diene-1,4-dione	2-甲基-5-丙-2-基环己-2,5-二烯-1,4-二酮	Ketone	酮	490-91-5	1250	-	1.44247e+07	-	-
D219	135	136	136.052	C8H8O2	BenzAldehyde, 4-methoxy-	4-甲氧基苯甲醛	Aldehyde	醛	123-11-5	1251	sweet, powdery, mimosa, floral, hawthorn, balsam	962627	C10761	-
XMW0693	69	41	182.131	C11H18O2	2,6-Octadienoic acid, 3,7-dimethyl-, methyl ester	2,6-辛二酸-3,7-二甲基-甲酯	Ester	酯	2349-14-6	1323	-	36015.7	-	-
XMW0740	132	133	133.064	C7H7N3	3-Methyl-pyrrolo(2,3-b)pyrazine	3-甲基吡咯并（2,3-b）吡嗪	Heterocyclic compound	杂环化合物	20321-99-7	1252	-	142421	-	-
KMW0444	82	54	150.104	C10H14O	Carvone	香芹酮	Terpenoids	萜类	99-49-0	1242	minty, licorice	27903.8	-	-
WMW0204	92	91	194.131	C12H18O2	Bicyclo[3.1.0]hexan-3-ol, 4-methylene-1-(1-methylethyl)-, acetate	4-亚甲基-1-(丙-2-基)双环[3.1.0]己-3-基乙酸酯	Terpenoids	萜类	3536-54-7	1292	-	16255.4	-	-
XMW0803	93	43	196.146	C12H20O2	Iso-3-thujyl acetate	(4-甲基-1-丙烷-2-基-3-双环[3.1.0]己基)乙酸酯	Ester	酯	62181-90-2	1298	-	8990.13	-	-
NMW0125	120	92	138.032	C7H6O3	Salicylic Acid	水杨酸	Acid	酸	69-72-7	1303	faint, phenolic, nutty	6986.25	C00805	ko00996,ko01100,ko01110,ko04075
KMW0493	135	150	150.068	C9H10O2	2-Methoxy-4-vinylphenol	2-甲氧基-4-乙烯基苯酚	Aromatics	芳烃	7786-61-0	1316	spicy, raisin	58822.6	C17883	-
NMW0135	91	65	149.03	C8H7NS	Thiocyanic acid, phenylmethyl ester	硫氰酸苄酯	Sulfur compounds	含硫化合物	3012-37-1	1339	-	2.31575e+06	C02660	-
D394	69	109	186.108	C10H18OS	Cyclohexanone, 2-(1-mercapto-1-methylethyl)-5-methyl-, (2S-trans)-	5-甲基-2-（1-甲基-1-硫烷基乙基）环己酮	Ketone	酮	35117-85-2	1366	-	10757.3	-	-
XMW0303	67	82	198.162	C12H22O2	Hexanoic acid, 5-hexenyl ester	5-己烯基己酸酯	Ester	酯	108058-81-7	1371	-	9309.14	-	-
XMW0229	74	87	186.126	C10H18O3	Nonanoic acid, 9-oxo-, methyl ester	9-氧代壬酸甲酯	Ester	酯	1931-63-1	1436	-	19491	-	-
KMW0519	151	152	152.047	C8H8O3	Vanillin	香草醛	Aldehyde	醛	121-33-5	1404	sweet, vanilla, creamy, chocolate	11722.3	C00755	ko00996,ko01100,ko01110
KMW0558	93	41	224.178	C14H24O2	1,5-Dimethyl-1-vinyl-4-hexenyl butyrate	丁酸芳樟酯	Ester	酯	78-36-4	1418	bergamot, fruity, ba--, berry	9.84163e+06	-	-
XMW0622	101	57	230.152	C12H22O4	Butanedioic acid, bis(2-methylpropyl) ester	丁二酸双（2-甲基丙基）酯	Ester	酯	925-06-4	1420	-	89560	-	-
NMW0198	156	141	156.094	C12H12	Naphthalene, 1,2-dimethyl-	1,2,2-二甲基萘	Aromatics	芳烃	573-98-8	1452	-	407966	-	-
XMW1492	161	119	190.136	C13H18O	BenzeneacetAldehyde, .alpha.-methyl-4-(2-methylpropyl)-	α-甲基-4-（2-甲基丙基）-苯乙醛	Aldehyde	醛	51407-46-6	1464	-	2.15443e+06	-	-
XMW0979	105	91	204.188	C15H24	(4R,4aS,6S)-4,4a-Dimethyl-6-(prop-1-en-2-yl)-1,2,3,4,4a,5,6,7-octahydronaphthalene	（4R，4aS，6S）-4,4a-二甲基-6-（丙-1-烯-2-基）-1,2,3,4,4a，5,6,7-八氢萘	Terpenoids	萜类	823810-22-6	1476	-	4.43386e+06	-	-
NMW0215	71	135	181.005	C5H11NS3	N,N-Dimethyl-1,2,3-trithian-5-Amine	N，N-二甲基-1,2,3-三噻吩-5-胺	Heterocyclic compound	杂环化合物	31895-21-3	1491	-	380736	-	-
WMW0051	177	91	192.151	C13H20O	β-Ionone	β-紫罗兰酮	Terpenoids	萜类	14901-07-6	1491	floral, woody, sweet, fruity, berry, tropical, beeswax	6.238e+07	-	-
XMW0259	57	41	226.266	C16H34	Pentadecane, 2-methyl-	2-甲基-十五烷	Hydrocarbons	烃类	1560-93-6	1563	-	52035.4	-	-
WMW0059	105	77	204.115	C13H16O2	E-2-Hexenyl benzoate	E-2-己烯基苯甲酸酯	Ester	酯	76841-70-8	1588	-	1.12818e+06	-	-
XMW0940	107	79	188.12	C13H16O	Benzenemethanol, .alpha.-2-cyclohexen-1-yl-	α.-2-环己烯-1-基-苯甲醇	Alcohol	醇	5723-89-7	1598	-	841887	-	-
D325	121	93	218.167	C15H22O	(3R,3aR,7S,8aS)-3,6,8,8-Tetramethyl-4,7,8,8a-tetrahydro-1H-3a,7-methanoazulen-2(3H)-one	（3R，3aR，7S，8aS）-3,6,8,8-四甲基-4,7,8,8a-四氢-1H-3a，7-甲基氮杂烯-2(3H)-酮	Terpenoids	萜类	288249-25-2	1640	-	108030	-	-
KMW0652	119	41	222.198	C15H26O	Cubenol	荜澄茄油烯醇	Terpenoids	萜类	21284-22-0	1642	spicy, herbal, green, tea	63140.4	-	-
XMW1177	136	69	220.183	C15H24O	11,11-Dimethyl-4,8-dimethylenebicyclo[7.2.0]undecan-3-ol	11,11-二甲基-4,8-​​二亚甲基双环[7.2.0]十一碳三醇	Alcohol	醇	79580-01-1	1646	-	179807	-	-
XMW1491	93	69	252.209	C16H28O2	Lavandulyl caproate	(5-甲基-2-丙-1-烯-基-2-己烯-4-基) 己酸酯	Ester	酯	59550-36-6	1650	-	119397	-	-
KMW0689	105	91	212.084	C14H12O2	Benzyl Benzoate	苯甲酸苄酯	Ester	酯	120-51-4	1763	faint, sweet, balsam, oily, herbal	14706.4	C12537	-
D315	105	205	220.183	C15H24O	(R)-2-((4aS,8aR)-4a-Methyl-8-methylene-1,4,4a,5,6,7,8,8a-octahydronaphthalen-2-yl)propan-1-ol	（R）-2-（（（4aS，8aR）-4a-甲基-8-亚甲基-1,4,4a，5,6,7,8,8a-八氢萘-2-基）丙-1-醇	Terpenoids	萜类	28102-68-3	1723	-	65053.2	-	-
XMW1176	136	91	204.115	C13H16O2	Benzeneacetic Acid, .alpha.-cyclopentyl-	α-苯基环戊基乙酸	Acid	酸	3900-93-4	1725	-	13650	-	-
XMW0061	189	204	204.079	C12H12O3	Ethanone, 1,1',1''-(1,3,5-benzenetriyl)tris-	1,1'，1''-（苯-1,3,5-三基）三乙酮	Ketone	酮	779-90-8	1726	-	41684.9	-	-
XMW0756	55	41	266.261	C18H34O	13-Octadecenal, (Z)-	（Z）-13-十八醛	Aldehyde	醛	58594-45-9	2007	waxy	20019.5	-	-
XMW0294	41	55	168.151	C11H20O	10-Undecenal	十一碳烯醛	Aldehyde	醛	112-45-8	1297	waxy, aldehydic, rose, mandarin, citrus, soapy, fatty	6283.77	-	-
NMW0750	45	43	132.079	C6H12O3	ParAldehyde	三聚乙醛	Aldehyde	醛	123-63-7	776	sweet, aromatic	33578.4	C07834	-
XMW0522	92	121	121.089	C8H11N	Pyridine, 3-propyl-	3-丙基吡啶	Heterocyclic compound	杂环化合物	4673-31-8	986	sweet, musty, beany, earthy, woody	217950	-	-
KMW0223	121	93	136.125	C10H16	1,3-Cyclohexadiene, 1-methyl-4-(1-methylethyl)-	松油烯	Terpenoids	萜类	99-86-5	1012	woody, terpene, lemon, herbal, medicil, citrus	51245.3	C09898	-
XMW0485	76	91	125.936	C2H3ClS2	Carbonochloridodithioic acid, methyl ester	氯二硫代甲酸甲酯	Others	其他类	16696-91-6	1033	-	25477.6	-	-
XMW0441	42	103	102.994	C2H2ClN3	1H-1,2,4-Triazole, 3-chloro-	3-氯-1,2,4-三氮唑	Heterocyclic compound	杂环化合物	6818-99-1	1237	-	4940.36	-	-
WMW0005	108	81	150.104	C10H14O	Pinocarvone	松香芹酮	Terpenoids	萜类	30460-92-5	1164	minty	13320.9	C09884	ko00903
D457	97	69	200.178	C12H24O2	1-Hexanol, 5-methyl-2-(1-methylethyl)-, acetate	（5-甲基-2-丙基-2-基己基）乙酸酯	Ester	酯	40853-55-2	1265	-	5713.95	-	-
XMW1465	69	55	168.115	C10H16O2	7-Oxabicyclo[4.1.0]heptan-2-one, 6-methyl-3-(1-methylethyl)-	6-甲基-3-（1-甲基乙基）-7-氧杂双环[4.1.0]庚-2-酮	Ketone	酮	5286-38-4	1256	-	12312.9	-	-
WMW0083	57	41	156.151	C10H20O	2-Decen-1-ol, (E)-	反式-2-癸烯醇	Alcohol	醇	18409-18-2	1257	waxy, fresh, air, citrus, rose, rue	38848.4	-	-
KMW0487	92	91	134.073	C9H10O	2-Propen-1-ol, 3-phenyl-	肉桂醇	Alcohol	醇	104-54-1	1310	sweet, balsam, hyacinth, spicy, green, powdery, cinmic	6906.31	C02394	ko01110
NMW0136	122	121	122.037	C7H6O2	BenzAldehyde, 3-hydroxy-	3-羟基苯甲醛	Aldehyde	醛	100-83-4	1327	-	18803	C03067	-
NMW0137	142	69	142.027	C6H6O4	4H-Pyran-4-one, 5-hydroxy-2-(hydroxymethyl)-	5-羟基-2-（羟甲基）-4H-吡喃-4-酮	Heterocyclic compound	杂环化合物	501-30-4	1462	-	48806.1	C14516	-
XMW0464	165	105	165.079	C9H11NO2	Benzoic acid, 2-(methylamino)-, methyl ester	邻甲氨基苯甲酸甲酯	Ester	酯	85-91-6	1408	fruity, musty, sweet, neroli, powdery, phenolic, wine	73971.7	-	-
NMW0162	69	55	170.131	C10H18O2	8-Methyl-6-nonenoic Acid	8-甲基-6-壬烯酸	Acid	酸	21382-25-2	1373	-	5355.22	-	-
XMW1094	105	161	176.157	C13H20	Megastigma-4,6(Z),8(E)-triene	(6Z)-6-[(E)-丁二烯基]-1,5,5-三甲基环己烯	Hydrocarbons	烃类	51468-85-0	1373	-	65546.8	-	-
XMW1253	71	41	214.193	C13H26O2	Butanoic acid, 1-methyloctyl ester	1-丁酸甲基辛酯	Ester	酯	69727-42-0	1417	-	657062	-	-
KMW0552	81	80	204.188	C15H24	(-)-.beta.-Bourbonene	β-波旁烯	Terpenoids	萜类	5208-59-3	1384	herbal, woody, floral, balsamic	135420	-	-
XMW0159	57	71	226.266	C16H34	2,6,10-Trimethyltridecane	2,6,10-三甲基十三烷	Hydrocarbons	烃类	3891-99-4	1449	-	705477	-	-
XMW0079	151	166	166.063	C9H10O3	Ethanone, 1-(2-hydroxy-5-methoxyphenyl)-	1-（2-羟基-5-甲氧基苯基）-乙酮	Ketone	酮	705-15-7	1442	-	60725.8	-	-
KMW0573	41	69	204.188	C15H24	(E)-.beta.-Famesene	反式-β-金合欢烯	Terpenoids	萜类	18794-84-8	1457	woody, citrus, herbal, sweet	1.10907e+06	C09666	ko00909,ko01110
D334	172	101	214.157	C12H22O3	n-Hexylacetoacetic acid ethyl ester	正己基乙酸乙酯	Ester	酯	29214-60-6	1453	fruity, jasmin, waxy, herbal	8083.85	-	-
w21	95	82	166.099	C10H14O2	2H-Pyran-2-one, 6-pentyl-	6-戊基-2H-吡喃-2-酮	Heterocyclic compound	杂环化合物	27593-23-3	1453	tonka, lactonic, coconut, creamy, fatty, waxy	5.1927e+06	-	-
XMW1254	157	172	172.125	C13H16	Naphthalene, 1,2-dihydro-4,5,7-trimethyl-	1,2-二氢-4,5,7-三甲基-萘	Aromatics	芳烃	53156-11-9	1465	-	37993.3	-	-
XMW1435	91	119	222.162	C14H22O2	(6,6-dimethyl-2-bicyclo[3.1.1]hept-2-enyl)methyl 2-methylpropanoate	（6，6-二甲基-2-双环[3.1.1]庚-2-烯基）甲基-2-甲基丙酸甲酯	Ester	酯	29021-37-2	1466	fruity, woody, pine	3.66482e+06	-	-
KMW0577	97	68	168.115	C10H16O2	2H-Pyran-2-one, 5,6-dihydro-6-pentyl-	5,6-二氢-6-戊基-2H-吡喃-2-酮	Heterocyclic compound	杂环化合物	54814-64-1	1501	coconut, driedfigs	276789	-	-
KMW0595	119	93	204.188	C15H24	1,3-Cyclohexadiene, 5-(1,5-dimethyl-4-hexenyl)-2-methyl-, [S-(R*,S*)]-	姜烯	Terpenoids	萜类	495-60-3	1495	spice, fresh, sharp	529212	C09750	-
D375	191	135	206.167	C14H22O	4H-Inden-4-one, 1,2,3,5,6,7-hexahydro-1,1,2,3,3-pentamethyl-	1,2,3,5,6,7-六氢-1,1,2,3,3-五甲基-4H-茚满-4-酮	Ketone	酮	33704-61-9	1508	rich, spicy, musk, woody, clean	338604	-	-
KMW0604	121	93	204.188	C15H24	(1S,2E,6E,10R)-3,7,11,11-Tetramethylbicyclo[8.1.0]undeca-2,6-diene	（1S，2E，6E，10R）-3，7，11，11-四甲基双环[8.1.0]十一碳-2，6-二烯	Terpenoids	萜类	24703-35-3	1495	green, woody, weedy	3.03006e+06	-	-
KMW0619	69	71	224.178	C14H24O2	Butanoic acid, 3,7-dimethyl-2,6-octadienyl ester, (E)-	丁酸香叶酯	Ester	酯	106-29-6	1562	sweet, fruity, rose, waxy, raspberry, tropical	123886	-	-
XMW1336	91	92	207.09	C11H13NO3	N-Benzyloxy-2-carbomethoxyaziridine	N-苄氧基-2-碳甲氧基氮丙啶	Heterocyclic compound	杂环化合物	53084-33-6	1550	-	53115.2	-	-
NMW0236	107	152	152.047	C8H8O3	Benzeneacetic Acid, 4-hydroxy-	4-羟基-苯乙酸	Acid	酸	156-38-7	1551	-	265549	C00642	ko00350,ko00360,ko01100
D396	166	82	226.193	C14H26O2	9-Dodecen-1-ol, acetate, (E)-	（E）-9-十二碳烯乙酸酯	Ester	酯	35148-19-7	1607	-	29543.5	-	-
XMW0425	158	157	158.084	C10H10N2	6-Quinolinamine, 2-methyl-	2-甲基-6-喹啉胺	Heterocyclic compound	杂环化合物	65079-19-8	1650	-	15276.7	-	-
XMW0664	165	166	166.063	C9H10O3	BenzAldehyde, 2,4-dihydroxy-3,6-dimethyl-	2,4-二羟基-3,6-二甲基-苯甲醛	Aldehyde	醛	34883-14-2	1650	-	35378.5	-	-
NMW0279	107	166	166.063	C9H10O3	Benzenepropanoic Acid, 4-hydroxy-	4-羟基-苯丙酸	Acid	酸	501-97-3	1654	-	592178	C01744	-
XMW1486	161	105	264.209	C17H28O2	5-Azulenemethanol, 1,2,3,4,5,6,7,8-octahydro-.alpha.,.alpha.,3,8-tetramethyl-, acetate, [3S-(3.alpha.,5.alpha.,8.alpha.)]-	乙酸愈创木酚酯	Ester	酯	134-28-1	1727	tea, rose, woody, spicy, green, fatty	76097	-	-
NMW0318	105	133	234.162	C15H22O2	Curcumenol	莪术醇	Terpenoids	萜类	19431-84-6	1735	fresh, fatty	227056	C16942	-
NMW0343	107	108	206.167	C14H22O	Phenol, 4-octyl-	4-辛基-苯酚	Phenol	酚	1806-26-4	1772	-	1.01192e+06	-	-
KMW0699	57	71	254.297	C18H38	Octadecane	十八烷	Hydrocarbons	烃类	593-45-3	1800	alkane	11416.3	-	-
NMW0359	69	41	236.178	C15H24O2	3,7,11-Trimethyl-dodeca-2,6,10-trienoic Acid	3,7,11-三甲基十二烷基-2,6,10-三烯酸	Acid	酸	7548-13-2	1822	-	7449.47	-	-
WMW0222	41	55	168.188	C12H24	1-Dodecene	1-十二碳烯	Hydrocarbons	烃类	112-41-4	1190	-	5962.56	-	-
XMW0653	69	55	126.141	C9H18	2,3-Dimethyl-3-heptene, (Z)-	（Z）-2,3-二甲基-3-庚烯	Hydrocarbons	烃类	59643-73-1	837	-	19545.6	-	-
XMW1117	55	70	142.099	C8H14O2	2-Propenoic acid, pentyl ester	2-丙酸戊酯	Ester	酯	2998-23-4	974	-	20372.2	-	-
D335	94	41	136.1	C8H12N2	Pyrazine, (2-methylpropyl)-	2-甲基丙基吡嗪	Heterocyclic compound	杂环化合物	29460-92-2	1074	green, vegetable, fruity	9566.29	-	-
XMW0714	94	109	109.053	C6H7NO	3-Acetyl-1H-pyrroline	3-乙酰基-1H-吡咯啉	Heterocyclic compound	杂环化合物	1072-82-8	1035	Roast	650743	-	-
XMW0917	83	55	140.12	C9H16O	3-Nonen-5-one	3-壬烯-5-酮	Ketone	酮	82456-34-6	1052	-	4672.6	-	-
XMW1337	57	71	184.219	C13H28	Nonane, 3-methyl-5-propyl-	3-甲基-5-丙基-壬烷	Hydrocarbons	烃类	31081-18-2	1185	-	4889.94	-	-
D197	67	109	152.12	C10H16O	3-Oxatricyclo[4.1.1.0(2,4)]octane, 2,7,7-trimethyl-	α-氧化蒎烯	Terpenoids	萜类	1686-14-2	1095	green	33124.6	C02759	ko00903
XMW0933	119	134	194.131	C12H18O2	Bicyclo[3.1.1]hept-2-en-6-ol, 2,7,7-trimethyl-, acetate, [1S-(1.alpha.,5.alpha.,6.beta.)]-	[1S-（1α，5α，6β）]-2,7,7-三甲基-乙酸酯-双环[3.1.1]庚-2-烯-6-醇	Ester	酯	50764-55-1	1239	-	1.06371e+06	-	-
XMW0533	147	148	148.035	C9H8S	3-Methylbenzothiophene	3-甲基苯并噻吩	Heterocyclic compound	杂环化合物	1455-18-1	1315	-	116971	-	-
NMW0138	149	150	150.032	C8H6O3	Piperonal	胡椒醛	Aldehyde	醛	120-57-0	1334	heliotrope, flower, sweet, powdery, coconut, vanilla	5186.98	C10812	-
XMW0974	94	41	204.188	C15H24	1,2,4-Methenoazulene, decahydro-1,5,5,8a-tetramethyl-, [1S-(1.alpha.,2.alpha.,3a.beta.,4.alpha.,8a.beta.,9R*)]-	(+)-长叶环烯	Terpenoids	萜类	1137-12-8	1374	-	46287.7	-	-
NMW0163	123	95	138.068	C8H10O2	p-Hydroxyphenyl methyl carbinol	1-(4-羟基苯)乙醇	Alcohol	醇	2380-91-8	1374	-	4261.24	C13638	-
KMW0522	161	119	204.188	C15H24	Copaene	古巴烯	Terpenoids	萜类	3856-25-5	1376	woody, spicy, honey	67072.7	C09639	-
NMW0180	122	78	122.048	C6H6N2O	Niacinamide	烟酰胺	Amine	胺	98-92-0	1419	-	5.15397e+06	C00153	ko00760,ko01100,ko01240
XMW1129	107	79	180.079	C10H12O3	Ethyl mandelate	扁桃酸乙酯	Ester	酯	774-40-3	1421	-	1.41896e+07	-	-
w38	161	69	204.188	C15H24	1H-3a,7-Methanoazulene, octahydro-3,8,8-trimethyl-6-methylene-, [3R-(3.alpha.,3a.beta.,7.beta.,8a.alpha.)]-	(+)-β-柏木烯	Terpenoids	萜类	546-28-1	1421	-	9.8317e+07	-	-
D255	117	158	158.084	C10H10N2	Quinoxaline, 2,3-dimethyl-	2,3-二甲基喹戊啉	Heterocyclic compound	杂环化合物	2379-55-7	1428	fatty, earthy	5.01875e+06	-	-
KMW0589	93	80	204.188	C15H24	Humulene	α-石竹烯	Terpenoids	萜类	6753-98-6	1454	woody	6.66424e+06	C09684	ko00909
KMW0578	93	80	238.193	C15H26O2	Butanoic acid, 3-methyl-, 1-ethenyl-1,5-dimethyl-4-hexenyl ester	3-甲基-丁酸-1-乙基-1,5-二甲基-4-己烯酯	Ester	酯	1118-27-0	1464	citrus, bergamot, lavender, peach, apricot, sage	1.48713e+07	-	-
NMW0218	58	59	165.115	C10H15NO	Hordenine	大麦芽碱	Amine	胺	539-15-1	1495	-	82800.3	C06199	ko00350,ko01100
NMW0217	80	111	155.095	C8H13NO2	1H-Pyrrolizine-7-methanol, 2,3,5,7a-tetrahydro-1-hydroxy-, (1S-cis)-	（1S-顺式）-2,3,5,7a-四氢-1-羟基-1H-吡咯嗪7-甲醇	Heterocyclic compound	杂环化合物	520-63-8	1495	-	286662	-	-
KMW0599	74	87	214.193	C13H26O2	Dodecanoic acid, methyl ester	月桂酸甲酯	Ester	酯	111-82-0	1526	waxy, soapy, creamy, coconut, mushroom	11008.1	-	-
XMW0165	81	41	222.198	C15H26O	Cyclohexanol, 3-ethenyl-3-methyl-2-(1-methylethenyl)-6-(1-methylethyl)-, [1R-(1.alpha.,2.alpha.,3.beta.,6.alpha.)]-	[1R-（1α，2α，3β，6α。 ）]-3-乙烯基-3-甲基-2-（1-甲基乙烯基）-6-（1-甲基乙基）-环己醇	Terpenoids	萜类	35727-45-8	1701	-	361700	-	-
XMW1016	147	105	206.131	C13H18O2	(4,4-Dimethyl-2,4,5,6-tetrahydro-1H-inden-2-yl)acetic Acid	（4,4-二甲基-2,4,5,6-四氢-1H-茚满-2-基）乙酸	Acid	酸	113522-67-1	1654	-	74300.2	-	-
NMW0280	143	85	238.193	C15H26O2	2-Furanmethanol, tetrahydro-.alpha.,.alpha.,5-trimethyl-5-(4-methyl-3-cyclohexen-1-yl)-, [2S-[2.alpha.,5.beta.(R*)]]-	[2S-[2α，5bR*）]]-四氢-α，α，5-三甲基-5-（4-甲基-3-环己烯-1-基）-2-呋喃甲醇	Terpenoids	萜类	26184-88-3	1655	-	49558.7	C16774	-
w05	69	41	220.183	C15H24O	2,6,10-Dodecatrienal, 3,7,11-trimethyl-	法尼醛	Terpenoids	萜类	19317-11-4	1656	floral, minty	113914	C03461	ko00900,ko00909,ko01110
NMW0283	205	220	220.11	C13H16O3	2H-1-Benzopyran, 6,7-dimethoxy-2,2-dimethyl-	6,7-二甲氧基-2,2-二甲基-2H-1-苯并吡喃	Heterocyclic compound	杂环化合物	644-06-4	1658	-	51665.3	C09018	-
XMW1421	91	57	220.11	C13H16O3	3,4-Hexanedione, 1-(phenylmethoxy)-	1-（苯甲氧基）-3,4-己二酮	Ketone	酮	118006-73-8	1738	-	326687	-	-
KMW0668	176	148	176.047	C10H8O3	2H-1-Benzopyran-2-one, 7-methoxy-	7-甲氧基香豆素	Heterocyclic compound	杂环化合物	531-59-9	1732	balsam, tonka, sweet	51309.4	C09268	-
NMW0327	150	122	168.042	C8H8O4	Benzoic Acid, 2,4-dihydroxy-6-methyl-	2,4-二羟基-6-甲基-苯甲酸	Acid	酸	480-64-8	1745	-	12636.6	C01839	-
WMW0096	83	55	228.245	C15H32O	n-Pentadecanol	正十五醇	Alcohol	醇	629-76-5	1778	-	220545	-	-
KMW0721	96	82	268.277	C18H36O	Octadecanal	十八醛	Aldehyde	醛	638-66-4	2021	oily	13201.5	C01838	-
XMW1332	71	43	142.099	C8H14O2	2,2'-Bifuran, octahydro-	八氢-2,2'-双呋喃	Heterocyclic compound	杂环化合物	1592-33-2	1079	-	39484.2	-	-
XMW1208	42	41	70.028	CH2N4	1H-Tetrazole	1H-四氮唑	Heterocyclic compound	杂环化合物	288-94-8	1019	-	262252	-	-
KMW0224	91	122	122.073	C8H10O	Benzene, (methoxymethyl)-	苄基甲基醚	Ether	醚	538-86-3	969	fruity, ethereal, ylang, green, floral, hyacinth	837730	-	-
WMW0040	93	41	136.125	C10H16	trans-.beta.-Ocimene	β-罗勒烯	Terpenoids	萜类	3779-61-1	1049	sweet, herbal	198640	C09873	-
XMW0659	91	92	134.11	C10H14	Benzene, n-butyl-	正丁基苯	Aromatics	芳烃	104-51-8	1054	-	122423	C18150	-
NMW0034	81	69	152.12	C10H16O	Fenchone	1,3,3-三甲基-二环[2.2.1]庚-2-酮	Terpenoids	萜类	1195-79-5	1096	herbal, cedarleaf, bitter, thuja, camphor, earthy, woody	51100.2	C09859	-
XMW0532	96	95	138.091	C6H10N4	1H-Pyrazole-1-carboximidamide, 3,5-dimethyl-	3,5-二甲基吡唑-1-羧胺	Heterocyclic compound	杂环化合物	22906-75-8	1096	-	49754.7	-	-
XMW0099	57	43	184.219	C13H28	Decane, 2,3,5-trimethyl-	2,3,5-三甲基-癸烷	Hydrocarbons	烃类	62238-11-3	1411	-	353141	-	-
XMW0913	109	81	152.12	C10H16O	cis-Chrysanthenol	顺式菊醇	Terpenoids	萜类	55722-60-6	1162	-	4173.61	-	-
KMW0453	93	80	196.146	C12H20O2	Linalyl acetate	乙酸芳樟酯	Terpenoids	萜类	115-95-7	1257	sweet, green, citrus, bergamot, lavender, woody	453381	C09863	-
XMW1182	119	120	204.188	C15H24	Di-epi-.alpha.-cedrene-(I)	2,6,6,8-四甲基三环[5.3.1.01,5]十一碳-9-烯	Terpenoids	萜类	21996-77-0	1382	-	826474	-	-
XMW0372	57	41	212.25	C15H32	Tridecane, 4,8-dimethyl-	4,8-二甲基-十三烷	Hydrocarbons	烃类	55030-62-1	1384	-	5869.03	-	-
KMW0526	69	121	190.136	C13H18O	2-Buten-1-one, 1-(2,6,6-trimethyl-1,3-cyclohexadien-1-yl)-, (E)-	大马士酮	Terpenoids	萜类	23726-93-4	1386	apple, rose, honey, tobacco, sweet	38483.4	-	-
XMW1097	82	67	198.162	C12H22O2	Hexanoic acid, 3-hexenyl ester	3-己烯酸己酯	Ester	酯	84434-19-5	1386	-	11782.1	-	-
XMW1256	119	121	192.151	C13H20O	2-Butanone, 4-(2,6,6-trimethyl-1,3-cyclohexadien-1-yl)-	4-（2,6,6-三甲基-1,3-环己二烯-1-基）-2-丁酮	Ketone	酮	20483-36-7	1424	floral	2.7702e+07	-	-
WMW0089	69	41	194.167	C13H22O	5,9-Undecadien-2-one, 6,10-dimethyl-	6,10-二甲基-5,9-十一碳烯-2-酮	Ketone	酮	689-67-8	1452	fresh, rose, leaf, floral, green, magnolia, aldehydic, fruity	1.18342e+07	-	-
KMW0572	147	148	148.052	C9H8O2	trans-Cinnamic Acid	肉桂酸	Acid	酸	140-10-3	1451	balsam, sweet, storax	8.38761e+07	C00423	ko00130,ko00360,ko00940,ko00996,ko00999,ko01100,ko01110
XMW0133	123	124	208.146	C13H20O2	6-Methyl-6-(5-methylfuran-2-yl)heptan-2-one	6-甲基-6-（5-甲基呋喃-2-基）庚烷-2-酮	Ketone	酮	50464-95-4	1433	-	647826	-	-
NMW0212	104	133	133.053	C8H7NO	2H-Indol-2-one, 1,3-dihydro-	1,3-二氢-2H-吲哚-2-酮	Heterocyclic compound	杂环化合物	59-48-3	1487	-	229721	C12312	ko00402,ko01110
XMW1476	135	77	164.084	C10H12O2	1-Propanone, 1-(4-methoxyphenyl)-	对甲氧基苯乙酮	Ketone	酮	121-97-1	1513	musty, anisic	2.00729e+06	-	-
D317	121	108	208.183	C14H24O	2-Buten-1-ol, 2-ethyl-4-(2,2,3-trimethyl-3-cyclopenten-1-yl)-	2-乙基-4-（2,2,3-三甲基环戊-3-烯-1-基）丁-2-烯-1-醇	Alcohol	醇	28219-61-6	1559	woody, sandalwood, greasy, oily, waxy	293219	-	-
WMW0075	41	69	222.198	C15H26O	1,6,10-Dodecatrien-3-ol, 3,7,11-trimethyl-	3,7,11-三甲基-1,6,10-十二碳三烯-3-醇	Terpenoids	萜类	7212-44-4	1563	floral, green, waxy, citrus, woody	133045	C09704	ko00909,ko01100
XMW0027	161	122	222.198	C15H26O	Ledol	喇叭茶醇	Terpenoids	萜类	577-27-5	1565	-	507108	C09698	-
NMW0243	162	161	162.068	C10H10O2	4-MethoxycinnamAldehyde	4-甲氧基肉桂醛	Aldehyde	醛	1963-36-6	1566	spicy, cinmon, sweet, cherry, vanilla, floral	115725	-	-
XMW0639	79	91	202.172	C15H22	1,4-Methanobenzocyclodecene, 1,2,3,4,4a,5,8,9,12,12a-decahydro-	1,2,3,4,4a,5,8,9,12,12a-十氢-1,4-甲基苯并环癸烯	Terpenoids	萜类	74708-73-9	1567	-	21594.3	-	-
KMW0633	55	83	200.214	C13H28O	n-Tridecan-1-ol	十三烷醇	Alcohol	醇	112-70-9	1577	musty	851208	-	-
D428	119	91	220.183	C15H24O	6-Methyl-2-(4-methylcyclohex-3-en-1-yl)hepta-1,5-dien-4-ol	6-甲基-2-（4-甲基环己-3-烯-1-基）庚-1,5-二烯-4-醇	Terpenoids	萜类	38142-56-2	1608	-	260579	-	-
KMW0661	109	119	222.198	C15H26O	.alpha.-Bisabolol	±)-α-红没药醇	Terpenoids	萜类	515-69-5	1684	mild, floral, peppery, balsamic, clean	297857	-	-
WMW0232	108	216	216.151	C15H20O	(4aS,8aR)-3,8a-Dimethyl-5-methylene-4,4a,5,6,7,8,8a,9-octahydronaphtho[2,3-b]furan	（4aS，8aR）-3,8a-二甲基-5-亚甲基-4,4a，5,6,7,8,8a，9-八氢萘[2,3-b]呋喃	Terpenoids	萜类	6989-21-5	1662	-	58340.3	C16919	-
NMW0285	117	129	202.136	C14H18O	CinnamAldehyde, .alpha.-pentyl-	甲位戊基桂醛	Aldehyde	醛	122-40-7	1654	sweet, floral, oily, fruity, herbal, jasmin	60159.9	C12288	-
XMW1258	133	119	252.173	C15H24O3	Acetic acid, (4,6,8,9-tetramethyl-3-oxabicyclo[3.3.1]non-6-en-1-yl)methyl ester	（4,6,8,9-四甲基-3-氧杂双环[3.3.1]非6-烯-1-基）乙酸甲酯	Ester	酯	309722-81-4	1667	-	234625	-	-
D399	55	82	212.214	C14H28O	cis-9-Tetradecen-1-ol	顺-9-十四碳烯醇	Alcohol	醇	35153-15-2	1666	-	137100	-	-
D322	94	79	218.167	C15H22O	(3S,3aR,6R,8aS)-3,7,7-Trimethyl-8-methylenehexahydro-1H-3a,6-methanoazulen-2(3H)-one	（3S，3aR，6R，8aS）-3,7,7-三甲基-8-亚甲基六氢-1H-3a，6-甲基氮杂烯-2(3H)-酮	Terpenoids	萜类	28624-27-3	1669	-	146076	-	-
XMW0221	57	71	254.297	C18H38	Heptadecane, 7-methyl-	7-甲基-十七烷	Hydrocarbons	烃类	20959-33-5	1740	-	5517.46	-	-
XMW0861	162	147	204.09	C11H12N2O2	7-Methoxy-4-methyl-1,3-dihydro-2H-1,5-benzodiazepin-2-one	7-甲氧基-4-甲基-1,3-二氢-2H-1,5-苯并二氮杂-2-酮	Heterocyclic compound	杂环化合物	64376-03-0	1748	-	27533.1	-	-
KMW0686	131	103	176.084	C11H12O2	2-Propenoic acid, 3-phenyl-, ethyl ester, (E)-	(E)-肉桂酸乙酯	Ester	酯	4192-77-2	1463	floral, honey, balsamic	653618	C06359	-
w42	57	41	214.23	C14H30O	2-Ethyl-1-dodecanol	2-乙基-1-十二烷醇	Alcohol	醇	19780-33-7	1591	-	55314	-	-
KMW0726	55	69	214.23	C14H30O	1-Tetradecanol	十四醇	Alcohol	醇	112-72-1	1676	fruity, waxy, orris, coconut	2.02367e+06	D05097	-
D150	91	131	238.099	C16H14O2	Benzyl cinnamate	肉桂酸苄酯	Ester	酯	103-41-3	2135	spicy, floral, fruity, balsamic	6471.6	-	-
KMW0111	57	41	100.089	C6H12O	2-Hexen-1-ol, (E)-	（E）-2-己烯醇	Alcohol	醇	928-95-0	862	fresh, green, leafy, fruity, unripe ba--	44462.8	-	-
KMW0088	98	83	98.073	C6H10O	2-Hexenal, (E)-	(E)-2-己烯醛	Aldehyde	醛	6728-26-3	854	green, grassy	18972	C08497	-
KMW0094	88	57	130.099	C7H14O2	Butanoic acid, 3-methyl-, ethyl ester	异戊酸乙酯	Ester	酯	108-64-5	854	strawberryf, candy, fruit	117672	C12290	-
XMW0201	69	41	98.073	C6H10O	4-Hexen-3-one	4-己烯-3-酮	Ketone	酮	2497-21-4	855	pungent, ethereal, spicy, green, tropical, metallic	4349.34	-	-
XMW0228	83	70	126.104	C8H14O	Cyclohexanol, 1-ethenyl-	1-乙烯基-环己醇	Alcohol	醇	1940-19-8	1020	-	2.54988e+06	-	-
XMW1224	44	45	88.027	C2H4N2O2	Ethanediamide	乙二酰胺	Amine	胺	471-46-5	1039	-	147115	-	-
KMW0365	95	79	166.099	C10H14O2	2-((3,3-Dimethyloxiran-2-yl)methyl)-3-methylfuran	2-[(3,3-二甲基环氧乙烷-2-基)甲基]-3-甲基呋喃	Heterocyclic compound	杂环化合物	92356-06-4	1176	green, earthy, citrus	44522.2	-	-
NMW0071	59	93	154.136	C10H18O	L-.alpha.-Terpineol	α-松油醇	Terpenoids	萜类	10482-56-1	1190	lilac, floral, terpenic	73270.6	C11393	ko00902,ko01100,ko01110
XMW0790	105	119	162.141	C12H18	6,7-Dimethyl-1,2,3,5,8,8a-hexahydronaphthalene	6,7-二甲基-1,2,3,5,8,8a-六氢萘	Terpenoids	萜类	107914-92-1	1273	-	70460.7	-	-
WMW0069	131	132	132.058	C9H8O	2-Propenal, 3-phenyl-	3-苯基-2-丙醛	Aldehyde	醛	104-55-2	1274	sweet, spicy, aldehydic, aromatic, balsamic, cinmyl, resinous, honey, powdery	34267.9	C00903	ko00940,ko01100,ko01110
XMW0423	93	136	194.167	C13H22O	6,8-Nonadien-2-one, 8-methyl-5-(1-methylethyl)-, (E)-	（E）-8-甲基-5-（1-甲基乙基）-6,8-壬二烯-2-酮	Ketone	酮	54868-48-3	1373	-	31296.5	-	-
D390	84	41	166.136	C11H18O	Cyclopentanone, 2-(2-hexenyl)-	2-（2-己烯基）-环戊酮	Ketone	酮	34687-46-2	1320	oily, jasmin, coconut, milky, dairy, floral	14068.8	-	-
NMW0170	148	120	148.052	C9H8O2	Hydrocoumarin	二氢香豆素	Heterocyclic compound	杂环化合物	119-84-6	1387	sweet, tonka, coumarin, coconut, herbal, cinmon	26534	C02274	ko00999
D434	54	41	198.162	C12H22O2	5-Decen-1-ol, acetate, (E)-	（E）-5-乙酸癸烯酯	Ester	酯	38421-90-8	1398	-	22923.7	-	-
XMW1099	99	117	214.193	C13H26O2	Hexanoic acid, 1-methylhexyl ester	1-己酸甲基己酯	Ester	酯	6624-58-4	1417	-	9588.25	-	-
NMW0171	77	107	152.047	C8H8O3	Acetic Acid, phenoxy-	苯氧乙酸	Acid	酸	122-59-8	1389	sour, sweet	99251.8	C02181	-
XMW1098	71	89	200.178	C12H24O2	Butanoic acid, octyl ester	丁酸辛酯	Ester	酯	110-39-4	1393	fresh, waxy, fruity, green, oily, earthy, creamy, tural, jasmin	7094.98	-	-
D340	91	105	176.12	C12H16O	3-Hexanone, 1-phenyl-	1-苯基-3-己酮	Ketone	酮	29898-25-7	1427	-	1.91238e+07	-	-
NMW0185	118	146	146.084	C9H10N2	Pyridine, 3-(3,4-dihydro-2H-pyrrol-5-yl)-	3-（3,4-二氢-2H-吡咯-5-基）-吡啶	Heterocyclic compound	杂环化合物	532-12-7	1427	-	1.78535e+06	C10160	-
XMW0275	69	41	192.151	C13H20O	3,5,9-Undecatrien-2-one, 6,10-dimethyl-	6,10-二甲基-3,5,9-十一碳烯-2-酮	Ketone	酮	141-10-6	1581	sweet, waxy, citrus, floral, balsamic, dry, dusty, powdery, spicy	803412	-	-
XMW0825	119	93	204.188	C15H24	Bicyclo[3.1.1]heptane, 6-methyl-2-methylene-6-(4-methyl-3-pentenyl)-, [1R-(1.alpha.,5.alpha.,6.beta.)]-	[1R-（1α，5α，6β）]-6-甲基-2-亚甲基-6-（4-甲基-3-戊烯基）-双环[3.1.1]庚烷	Terpenoids	萜类	55123-21-2	1446	-	9.80337e+07	-	-
XMW0019	121	136	136.052	C8H8O2	Acetophenone, 4'-hydroxy-	4'-羟基-苯乙酮	Ketone	酮	99-93-4	1455	mild, sweet, hawthorn, balsam, mimosa	8.59083e+06	C10700	ko01100
KMW0582	161	105	204.188	C15H24	.beta.-Guaiene	β-愈创木烯	Terpenoids	萜类	88-84-6	1490	sweet, woody, dry, guaiacwood, spicy, powdery	788581	-	-
D423	91	83	190.099	C12H14O2	Benzyl tiglate	(E)-2-甲基-2-丁烯酸苯甲酯	Ester	酯	37526-88-8	1498	balsamic, earthy, mushroom, vegetable, plastic, cortex, almond, nutty	487606	-	-
WMW0218	205	57	220.183	C15H24O	Butylated Hydroxytoluene	丁基化羟基甲苯	Aromatics	芳烃	128-37-0	1513	mild, phenolic, camphor	1.48374e+06	C14693	-
XMW0193	208	193	208.11	C12H16O3	Asarone	α-细辛脑	Aromatics	芳烃	2883-98-9	1678	-	966541	C17846	-
NMW0246	162	131	162.068	C10H10O2	trans-4-MethoxycinnamAldehyde	反式-4-甲氧基肉桂醛	Aldehyde	醛	24680-50-0	1570	spicy, floral, sweet, cinmon, cherry, vanilla	21594.8	C10475	-
XMW1018	132	175	175.136	C12H17N	1-PhenylcyclohexylAmine	1-苯基环己胺	Amine	胺	2201-24-3	1517	-	171837	-	-
XMW0385	161	204	222.198	C15H26O	Carotol	胡萝卜醇	Terpenoids	萜类	465-28-1	1594	pleasent, mild	1.21158e+06	C09628	-
KMW0635	222	177	222.089	C12H14O4	1,3-Benzodioxole, 4,5-dimethoxy-6-(2-propenyl)-	莳萝脑	Heterocyclic compound	杂环化合物	484-31-1	1622	wood, spice	53011	C10449	-
NMW0261	127	115	173.048	C10H7NO2	Naphthalene, 1-nitro-	1-硝基-萘	Aromatics	芳烃	86-57-7	1612	-	33815.5	C14040	-
XMW0865	175	91	218.167	C15H22O	8-Isopropyl-1-methyltricyclo[4.4.0.02,7]dec-3-ene-3-carbAldehyde	8-异丙基-1-甲基三环[4.4.0.02,7]癸-3-烯-3-甲醛	Aldehyde	醛	41610-68-8	1675	-	506848	-	-
XMW1046	113	85	242.188	C14H26O3	Heptanoic acid, anhydride	庚酸酐	Others	其他类	626-27-7	1676	-	73179.2	-	-
XMW1037	136	121	218.167	C15H22O	Phenol, 5-(1,5-dimethyl-4-hexenyl)-2-methyl-, (R)-	（R）-5-（1,5-二甲基-4-己烯基）-2-甲基-苯酚	Phenol	酚	30199-26-9	1753	-	10626.7	-	-
NMW0345	184	185	184.052	C12H8O2	2-Dibenzofuranol	2-二苯并呋喃醇	Heterocyclic compound	杂环化合物	86-77-1	1783	-	98847.8	-	-
WMW0047	124	95	124.089	C8H12O	5-Ethylcyclopent-1-enecarboxAldehyde	5-乙基环戊-1-烯甲醛	Aldehyde	醛	36431-60-4	1040	-	43197	-	-
XMW0581	138	95	138.068	C8H10O2	Benzene, 1,2-dimethoxy-	1,2,2-二甲氧基苯	Aromatics	芳烃	91-16-7	1148	sweet, creamy, vanilla, phenolic, musty	27855.2	-	-
KMW0328	94	108	152.12	C10H16O	(+)-(E)-Limonene oxide	柠檬烯环氧化物	Terpenoids	萜类	6909-30-4	1139	green	26795.8	-	-
NMW0075	93	121	154.136	C10H18O	Cyclohexanol, 1-methyl-4-(1-methylethylidene)-	1-甲基-4-（1-甲基亚乙基）-环己醇	Terpenoids	萜类	586-81-2	1197	terpineol, lilac	142536	C17518	-
D245	117	91	150.104	C10H14O	4-Phenyl-2-butanol	4-苯基-2-丁醇	Alcohol	醇	2344-70-9	1241	floral, peony, foliage, sweet, mimosa, heliotrope	2.80996e+06	-	-
D143	104	91	164.084	C10H12O2	Benzenepropanoic acid, methyl ester	苯丙酸甲酯	Ester	酯	103-25-3	1279	honey, fruity, wine, balsam, floral	11574.1	-	-
KMW0474	58	59	170.167	C11H22O	2-Undecanone	甲基壬基甲酮	Ketone	酮	112-12-9	1294	waxy, fruity, creamy, fatty, orris, floral	13321.3	C01875	-
XMW1460	131	103	146.073	C10H10O	3-Buten-2-one, 4-phenyl-	4-苯基-3-丁-2-酮	Ketone	酮	122-57-6	1236	sweet, spice, cinmon, balsam, rhubarb, creamy, floral	202529	-	-
KMW0537	81	68	204.188	C15H24	Cyclohexane, 1-ethenyl-1-methyl-2,4-bis(1-methylethenyl)-, (1.alpha.,2.beta.,4.beta.)-	(-)-顺式-Β-榄香烯	Terpenoids	萜类	33880-83-0	1398	herbal, waxy, fresh	1.25814e+06	-	-
D125	91	136	192.115	C12H16O2	Benzeneacetic acid, 2-methylpropyl ester	苯乙酸-2-甲基丙酯	Ester	酯	102-13-6	1393	sweet, floral, honey, chocolate, amber	228796	-	-
XMW0980	119	121	204.188	C15H24	(1R,3aR,4aR,8aR)-1,4,4,6-Tetramethyl-1,2,3,3a,4,4a,7,8-octahydrocyclopenta[1,4]cyclobuta[1,2]benzene	（1R，3aR，4aR，8aR）-1,4,4,6-四甲基-1,2,3,3a，4,4a，7,8-八氢环戊[1,4]环丁[1,2]苯	Terpenoids	萜类	94482-89-0	1395	-	510322	-	-
D226	58	59	184.183	C12H24O	2-Dodecanone	2-十二烷酮	Ketone	酮	6175-49-1	1396	fruity, citrus, floral, orange	6600.14	C14996	-
D152	104	105	192.115	C12H16O2	Propanoic acid, 2-methyl-, 2-phenylethyl ester	异丁酸苯乙酯	Ester	酯	103-48-0	1396	floral, fruity, rose, tea, rose, peach, pastry	40576.3	-	-
KMW0555	119	93	204.188	C15H24	trans-.alpha.-Bergamotene	（E）-α-佛手柑	Terpenoids	萜类	13474-59-4	1435	woody, warm, tea	1.8366e+07	C20811	-
XMW0636	85	71	268.069	C10H21I	1-iodo-Decane	1-碘-癸烷	Halogenated hydrocarbons	卤代烃	2050-77-3	1433	-	13451	-	-
XMW0197	161	105	204.188	C15H24	(1S,4S,4aS)-1-Isopropyl-4,7-dimethyl-1,2,3,4,4a,5-hexahydronaphthalene	（1S，4S，4aS）-1-异丙基-4,7-二甲基-1,2,3,4,4a，5-六氢萘	Terpenoids	萜类	267665-20-3	1458	-	3.33451e+06	-	-
XMW0552	189	204	204.115	C13H16O2	2,2'-Isopropylidenebis(5-methylfuran)	2,2'-异亚丙基双（5-甲基呋喃）	Heterocyclic compound	杂环化合物	59212-75-8	1458	-	9.87615e+06	-	-
NMW0207	156	141	156.094	C12H12	Naphthalene, 1,8-dimethyl-	1,8-二甲基-萘	Aromatics	芳烃	569-41-5	1472	-	9646.69	-	-
KMW0613	41	93	204.188	C15H24	.alpha.-Farnesene	α－法呢烯	Terpenoids	萜类	502-61-4	1508	citrus, herbal, lavender, bergamot, myrrh, neroli, green	2.21245e+06	C09665	ko00909,ko01110
XMW0293	119	175	218.167	C15H22O	(1aR,7R,7aR,7bS)-(+)-1a,2,3,5,6,7,7a,7b-Octahydro-1,1,7,7a-tetramethyl-1H-cyclopropa[a]naphthalen-3-one	（1aR，7R，7aR，7bS）-（+）-1a，2,3,5,6,7,7a，7b-八氢-1,1,7,7a-四甲基-1H-环丙烷[a]萘- 3-酮	Terpenoids	萜类	114339-93-4	1685	-	3.77573e+06	-	-
XMW0988	145	144	187.136	C13H17N	Isoquinoline, 1-butyl-3,4-dihydro-	1-丁基-3,4-二氢-异喹啉	Heterocyclic compound	杂环化合物	33351-43-8	1574	-	63461.8	-	-
NMW0248	208	193	208.11	C12H16O3	.gamma.-Asarone	γ-细辛醚	Aromatics	芳烃	5353-15-1	1576	-	87346.3	C17821	-
XMW1035	205	41	220.183	C15H24O	(-)-Spathulenol	（-）-桉油烯醇	Terpenoids	萜类	77171-55-2	1577	honey	1.02543e+06	-	-
XMW0558	204	85	222.198	C15H26O	1,4-Methanoazulen-9-ol, decahydro-1,5,5,8a-tetramethyl-, [1R-(1.alpha.,3a.beta.,4.alpha.,8a.beta.,9S*)]-	[1R-（1α，3aβ，4α，8aβ，9S *） ]-十氢-1,5,5,8a-四甲基-1,4-甲烷七氮烯-9-醇	Terpenoids	萜类	465-24-7	1592	-	702101	-	-
KMW0636	95	41	220.183	C15H24O	1H-3a,7-Methanoazulen-5-ol, octahydro-3,8,8-trimethyl-6-methylene-	雪松烯醇	Terpenoids	萜类	28231-03-0	1610	cedarwood, woody, sweet, soft	495754	-	-
XMW1000	93	121	218.167	C15H22O	(E)-5-((1R,3R,6S)-2,3-Dimethyltricyclo[2.2.1.02,6]heptan-3-yl)-2-methylpent-2-enal	（E）-5-（（（1R，3R，6S）-2,3-二甲基三环[2.2.1.02,6]庚基-3-基）-2-甲基-戊-2-烯	Terpenoids	萜类	19903-70-9	1679	-	4.24776e+06	-	-
XMW0972	133	91	234.198	C16H26O	Khusimyl methyl ether	2-(甲氧基甲基)-7,7-二甲基-6-甲基亚三环[6.2.1.01,5]十一烷	Hydrocarbons	烃类	300349-20-6	1680	-	3.35947e+06	-	-
XMW0863	153	135	238.193	C15H26O2	7-Acetyl-2-hydroxy-2-methyl-5-isopropylbicyclo[4.3.0]nonane	7-乙酰基-2-羟基-2-甲基-5-异丙基双环[4.3.0]壬烷	Terpenoids	萜类	96093-81-1	1734	-	15096.9	-	-
NMW0330	149	150	250.121	C14H18O4	1,2-Benzenedicarboxylic acid, dipropyl ester	1,2-苯二甲酸二丙酯	Ester	酯	131-16-8	1756	-	11124.2	-	-
NMW0334	156	141	226.132	C11H18N2O3	Pentobarbital	戊巴比妥	Heterocyclic compound	杂环化合物	76-74-4	1761	-	33512.7	C07422	-
NMW0346	58	121	206.142	C12H18N2O	Acetamide, N-(2,6-dimethylphenyl)-2-(ethylamino)-	N-（2,6-二甲基苯基）-2-（乙基氨基）-乙酰胺	Amine	胺	7728-40-7	1784	-	65014.6	C16561	-
D281	81	95	246.198	C17H26O	Avocadynofuran	2-(十三-12-炔基)呋喃	Heterocyclic compound	杂环化合物	24708-33-6	1827	-	20830.8	-	-
WMW0105	41	69	152.157	C11H20	1,7-Nonadiene, 4,8-dimethyl-	4,8-二甲基-1,7-壬二烯	Hydrocarbons	烃类	62108-28-5	1026	-	1.27443e+06	-	-
XMW0488	70	43	113.084	C6H11NO	2-Acetylpyrrolidine	2-乙酰基吡咯烷	Heterocyclic compound	杂环化合物	60026-20-2	1042	-	388795	-	-
XMW0127	119	91	134.11	C10H14	o-Cymene	邻伞花烃	Terpenoids	萜类	527-84-4	1022	gasoline	1.32216e+06	-	-
KMW0254	83	55	152.12	C10H16O	1,5-Heptadien-4-one, 3,3,6-trimethyl-	蒿酮	Terpenoids	萜类	546-49-6	1062	herbal, honey, mint, berry	15821.7	-	-
KMW0306	57	71	156.188	C11H24	Undecane	十一烷	Hydrocarbons	烃类	1120-21-4	1100	alkane	6674.41	-	-
XMW0534	107	135	150.104	C10H14O	Bicyclo[3.1.1]hept-3-en-2-one, 4,6,6-trimethyl-, (1S)-	（-）-马鞭草酮	Terpenoids	萜类	1196-01-6	1204	spicy, mint, camphor	19781.7	-	-
KMW0329	95	41	152.12	C10H16O	Camphor	樟脑	Terpenoids	萜类	76-22-2	1145	camphoreous	16831.5	C00809	-
KMW0355	41	69	140.12	C9H16O	trans,cis-2,6-Nonadien-1-ol	反-2,顺6-壬二烯醇	Alcohol	醇	28069-72-9	1170	green, cucumber, oily, violet, leafy	4964.94	-	-
KMW0466	121	136	170.113	C10H18S	3-Cyclohexene-1-methanethiol, .alpha.,.alpha.,4-trimethyl-	1-对孟烯-8-硫醇	Sulfur compounds	含硫化合物	71159-90-5	1283	sulfury, aromatic, grapefruit, phthyl, resinous, woody	42279.4	-	-
XMW0682	121	77	176.12	C12H16O	Benzenemethanol, .alpha.-methyl-.alpha.-(1-methyl-2-propenyl)-	α-甲基-α-（1-甲基-2-丙烯基）-苯甲醇	Alcohol	醇	61967-11-1	1308	-	18559.4	-	-
NMW0142	136	121	196.146	C12H20O2	Cyclohexanol, 1-methyl-4-(1-methylethylidene)-, acetate	1-甲基-4-（1-甲基亚乙基）-环己醇乙酸酯	Ester	酯	10235-63-9	1341	-	26904.1	-	-
XMW1179	91	55	198.058	C8H16Cl2O	Butane, 1,1'-oxybis[4-chloro-	双（4-氯丁基）醚	Ether	醚	6334-96-9	1343	-	25353.9	-	-
WMW0008	161	94	204.188	C15H24	Longifolene	长叶烯	Terpenoids	萜类	475-20-7	1406	sweet, woody, rose, medical, fir, needle	32580.7	C09699	ko00909,ko01100
XMW0629	204	189	204.188	C15H24	3H-3a,7-Methanoazulene, 2,4,5,6,7,8-hexahydro-1,4,9,9-tetramethyl-, [3aR-(3a.alpha.,4.beta.,7.alpha.)]-	莎草烯	Terpenoids	萜类	2387-78-2	1399	-	75497.5	C17505	-
KMW0551	57	71	198.235	C14H30	Tetradecane	十四烷	Hydrocarbons	烃类	629-59-4	1400	mild, waxy	25854.9	-	-
XMW0964	137	121	204.188	C15H24	Petasitene	1，2-二甲基-6-丙基-7-基三环[2.6.3.2，5]癸-2-烯	Terpenoids	萜类	443124-67-2	1402	-	61532.8	-	-
XMW0950	159	132	174.141	C13H18	Naphthalene, 1,2,3,4-tetrahydro-1,4,6-trimethyl-	1,2,3,4-四氢-1,4,6-三甲基-萘	Aromatics	芳烃	22824-32-4	1402	-	10943.2	-	-
XMW0200	71	57	212.25	C15H32	Tetradecane, 4-methyl-	四甲基十四烷	Hydrocarbons	烃类	25117-24-2	1459	-	81994.8	-	-
D341	81	41	204.188	C15H24	Naphthalene, decahydro-1,6-bis(methylene)-4-(1-methylethyl)-, (4.alpha.,4a.alpha.,8a.alpha.)-	(4.alpha.,4a.alpha.,8a.alpha.)-十氢-1,6-双（亚甲基）-4-(1-甲基乙基)-萘	Terpenoids	萜类	30021-46-6	1459	-	3.2253e+06	-	-
XMW0138	183	198	198.141	C15H18	Guaiazulene	愈创木酚	Terpenoids	萜类	489-84-9	1775	-	390465	C09675	-
D403	191	131	206.131	C13H18O2	Benzeneacetic acid, 4-(1,1-dimethylethyl)-, methyl ester	对叔丁基苯乙酸甲酯	Ester	酯	3549-23-3	1491	dairy, buttermilk, leafy, creamy, green, waxy, fatty, hyacinth, melon, rind, rubbery	378006	-	-
KMW0598	57	41	198.198	C13H26O	Tridecanal	十三烷醛	Aldehyde	醛	10486-19-8	1513	fresh, clean, aldehydic, soapy, citrus, petal, waxy, grapefruit, peel	60780.3	-	-
NMW0227	93	119	204.188	C15H24	(Z)-1-Methyl-4-(6-methylhept-5-en-2-ylidene)cyclohex-1-ene	（Z）-1-甲基-4-（6-甲基庚-5-烯-2-亚烷基）环己-1-烯	Terpenoids	萜类	13062-00-5	1515	-	4.93124e+06	C19748	ko00909
NMW0228	121	164	164.084	C10H12O2	2,4,6-Cycloheptatrien-1-one, 2-hydroxy-4-(1-methylethyl)-	2-羟基-4-（1-甲基乙基）-2,4,6-环庚三烯-1-酮	Terpenoids	萜类	499-44-5	1520	phenolic, woody, mossy	2.09487e+06	C09904	-
KMW0629	55	69	186.198	C12H26O	1-Dodecanol	月桂醇	Alcohol	醇	112-53-8	1474	earthy, soapy, waxy, fatty, honey, coconut	61667.4	C02277	-
XMW0837	147	148	204.188	C15H24	1-(3-Methylbutyl)-2,3,5,6-tetramethylbenzene	1-（3-甲基丁基）-2,3,5,6-四甲基苯	Aromatics	芳烃	116761-73-0	1580	-	1.70709e+06	-	-
NMW0250	129	158	158.073	C11H10O	1-Naphthalenemethanol	1-萘甲醇	Alcohol	醇	4780-79-4	1581	-	73279.6	C14089	-
XMW0627	149	177	222.089	C12H14O4	Diethyl Phthalate	邻苯二甲酸二乙酯	Ester	酯	84-66-2	1594	bitter	324741	D03804	-
KMW0640	57	82	212.214	C14H28O	Tetradecanal	十四烷基醛	Aldehyde	醛	124-25-4	1613	fatty, waxy, amber, incense, dry, citrus, peel, musk	41088.6	-	-
WMW0144	41	55	238.266	C17H34	1-Heptadecene	1-十七碳烯	Hydrocarbons	烃类	6765-39-5	1692	-	1.12443e+06	-	-
NMW0297	41	82	240.245	C16H32O	Oxirane, tetradecyl-	十四烷基-环氧乙烷	Hydrocarbons	烃类	7320-37-8	1676	-	1.99828e+06	-	-
D386	121	105	218.167	C15H22O	Squamulosone	1,1,4,7-四甲基-1a,5,6,7,7a,7b-六氢-1H,2H-环丙并[e]薁-3-酮	Terpenoids	萜类	34413-94-0	1771	-	5491	-	-
NMW0348	174	77	174.079	C10H10N2O	3H-Pyrazol-3-one, 2,4-dihydro-5-methyl-2-phenyl-	2,4-二氢-5-甲基-2-苯基-3H-吡唑-3-酮	Heterocyclic compound	杂环化合物	89-25-8	1790	-	110956	C13008	-
NMW0364	135	108	135.054	C5H5N5	Adenine	腺嘌呤	Heterocyclic compound	杂环化合物	73-24-5	1836	-	8618.79	C00147	ko00230,ko00908,ko01100,ko01110,ko01232
XMW0729	69	79	150.141	C11H18	Cyclohexane, 2-ethenyl-1,1-dimethyl-3-methylene-	2-乙烯基-1,1-二甲基-3-亚甲基-环己烷	Hydrocarbons	烃类	95452-08-7	1071	-	13878.2	-	-
KMW0266	97	45	129.991	C5H6S2	2-Thiophenemethanethiol	2-噻吩甲基硫醇	Heterocyclic compound	杂环化合物	6258-63-5	1105	roast, coffee, fishy	20078.3	-	-
NMW0036	56	111	111.068	C6H9NO	1-ethenyl-2-Pyrrolidinone	1-乙烯基-2-吡咯烷酮	Heterocyclic compound	杂环化合物	88-12-0	1102	-	12084.4	C19548	-
KMW0267	105	77	136.052	C8H8O2	Benzoic acid, methyl ester	苯甲酸甲酯	Ester	酯	93-58-3	1094	phenolic, wintergreen, almond, floral, canga	11944.3	C20645	-
WMW0194	110	81	152.12	C10H16O	Thujone	α-侧柏酮	Terpenoids	萜类	546-80-5	1103	cedarleaf, thujonic	7099.38	C09906	-
XMW0903	70	28	114.116	C6H14N2	2-PyrrolidinemethanAmine, N-methyl-, (S)-	（S）-N-甲基-2-吡咯烷甲胺	Heterocyclic compound	杂环化合物	66411-54-9	1104	-	11871	-	-
XMW0726	121	77	150.104	C10H14O	Benzene, (1-methoxypropyl)-	（1-甲氧基丙基）-苯	Aromatics	芳烃	59588-12-4	1104	-	64440.2	-	-
XMW0418	57	85	170.203	C12H26	Decane, 2,4-dimethyl-	2,4-二甲基-癸烷	Hydrocarbons	烃类	2801-84-5	1106	-	5580.91	-	-
XMW0527	139	93	154.136	C10H18O	2-Cyclohexen-1-ol, 1-methyl-4-(1-methylethyl)-, cis-	顺式1-甲基-4-（1-甲基乙基）-2-环己烯-1-醇	Alcohol	醇	29803-82-5	1122	herb	5652.38	-	-
XMW0531	55	69	152.12	C10H16O	Bicyclo[3.1.1]heptan-3-one, 2,6,6-trimethyl-, (1.alpha.,2.beta.,5.alpha.)-	（1α，2β，5α）-2,6,6-三甲基-双环[3.1.1]庚烷-3酮	Terpenoids	萜类	15358-88-0	1173	-	4680.4	-	-
WMW0014	55	69	152.12	C10H16O	Pinocamphone	(1alpha,2alpha,5alpha)-2,6,6-三甲基双环[3.1.1]庚烷-3-酮	Terpenoids	萜类	547-60-4	1160	spicy	4610.35	-	-
XMW0037	119	134	134.11	C10H14	Benzene, 1-ethyl-3,5-dimethyl-	1-乙基-3,5-二甲基-苯	Aromatics	芳烃	934-74-7	1059	-	30531.6	-	-
XMW0530	59	94	152.12	C10H16O	p-Mentha-1,5-dien-8-ol	2-(4-甲基环己-2,4-二烯-1-基)丙-2-醇	Terpenoids	萜类	1686-20-0	1167	-	14269.3	-	-
D329	79	81	152.12	C10H16O	Myroxide	(E)-β-罗勒烯环氧化物	Terpenoids	萜类	28977-57-3	1141	-	18149	-	-
XMW0257	106	78	151.063	C8H9NO2	4-Pyridinecarboxylic acid, ethyl ester	异烟酸乙酯	Heterocyclic compound	杂环化合物	1570-45-2	1201	-	7410.77	-	-
XMW1072	93	81	154.136	C10H18O	(E)-2,6-Dimethylocta-5,7-dien-2-ol	（E）-2,6-二甲基辛基-5,7-二烯-2-醇	Alcohol	醇	7643-60-9	1169	-	17774.5	-	-
KMW0360	71	81	156.151	C10H20O	Levomenthol	薄荷醇	Terpenoids	萜类	2216-51-5	1171	mint	4892.2	C00400	ko00902,ko01110
NMW0070	105	77	148.052	C9H8O2	1,2-Propanedione, 1-phenyl-	1-苯基-1,2-丙二酮	Ketone	酮	579-07-7	1183	plastic, buttery, honey	5871.2	C17268	ko00996,ko01100,ko01110
KMW0370	95	107	168.151	C11H20O	2-Methylisoborneol	甲基异冰片	Terpenoids	萜类	2371-42-8	1198	earthy, musty	12767.1	-	-
KMW0377	57	82	184.146	C11H20O2	cis-3-Hexenyl-.alpha.-methylbutyrate	二甲基丁酸叶醇酯	Ester	酯	53398-85-9	1234	fresh, green, apple, sweet, fruity, pear	6846.18	-	-
XMW0663	109	96	152.131	C9H16N2	3,5-Dimethyl-1-butylpyrazole	3,5-二甲基-1-丁基吡唑	Heterocyclic compound	杂环化合物	2655-37-0	1192	-	55058.3	-	-
D332	108	67	137.12	C9H15N	2-Nonenenitrile	2-壬腈	Nitrogen compounds	含氮化合物	29127-83-1	1194	green, fatty, orris	4164.22	-	-
XMW1092	79	91	164.084	C10H12O2	spiro[3-oxatricyclo[3.3.1.02,4]nonane-8,1'-cyclopropane]-6-one	螺[3-氧三环[3.3.1.0 2,4 ]壬烷-8,1'-环丙烷] -6-酮	Ketone	酮	109637-57-2	1198	-	52027.7	-	-
NMW0076	82	42	139.1	C8H13NO	Tropinone	托品酮	Heterocyclic compound	杂环化合物	532-24-1	1198	-	4377.31	C00783	ko00960,ko01100,ko01110
XMW0926	133	105	148.089	C10H12O	Ethanone, 1-(2,4-dimethylphenyl)-	1-（2,4-二甲基苯基）-乙酮	Ketone	酮	89-74-7	1253	floral, woody, sweet, mimosa, minty	1.31028e+06	-	-
KMW0452	133	105	148.089	C10H12O	4-(1-methylethyl)-Benzaldehyde	4-异丙基苯甲醛	Terpenoids	萜类	122-03-2	1239	spicy, cumin, green, herbal	330483	C06577	ko01100
XMW0526	137	109	152.12	C10H16O	AcetAldehyde, (3,3-dimethylcyclohexylidene)-, (Z)-	（Z）-（3,3-二甲基环己叉基）-乙醛	Aldehyde	醛	26532-24-1	1226	-	33042.4	-	-
XMW0789	126	87	186.162	C11H22O2	2-Nonanol, acetate	壬烷-2-乙酸酯	Ester	酯	14936-66-4	1236	-	5055.71	-	-
KMW0148	93	91	136.125	C10H16	.alpha.-Pinene	α-蒎烯	Terpenoids	萜类	80-56-8	937	fresh, camphor, sweet, pine, earthy, woody	1.62458e+06	C09880	ko00903,ko01110
XMW0632	93	92	136.125	C10H16	Bicyclo[3.1.1]hept-2-ene, 3,6,6-trimethyl-	3,6,6-三甲基-双环[3.1.1]庚-2-烯	Terpenoids	萜类	4889-83-2	948	-	431871	-	-
XMW1229	80	79	122.11	C9H14	Bicyclo(3.3.1)non-2-ene	双环（3.3.1）非-2-烯	Hydrocarbons	烃类	6671-66-5	964	-	204817	-	-
XMW0519	91	106	134.11	C10H14	Cyclobutanespiro-2'-bicyclo[1.1.0]butane-4'-spirocyclobutane	环丁烷螺-2'-双环[1.1.0]丁烷-4'-螺环丁烷	Hydrocarbons	烃类	76308-11-7	930	-	694857	-	-
XMW1300	41	69	126.141	C9H18	Cyclopentane, butyl-	丁基-环戊烷	Hydrocarbons	烃类	2040-95-1	937	-	69058.4	-	-
XMW0521	68	79	136.125	C10H16	1,7-Octadiene, 2-methyl-6-methylene-	2-甲基-6-亚甲基-1,7-辛二烯	Terpenoids	萜类	1686-30-2	984	-	33232.8	-	-
XMW0890	108	58	126.104	C8H14O	1-Hepten-6-one, 2-methyl-	2-甲基-1-庚-6-酮	Ketone	酮	10408-15-8	966	-	20841.8	-	-
KMW0096	60	43	102.068	C5H10O2	Butanoic Acid, 3-methyl-	异戊酸	Acid	酸	503-74-2	850	sour, stinky, feet, sweaty, cheese, tropical	37928.3	C08262	ko01110
WMW0228	108	78	108.058	C7H8O	Anisole	茴香醚	Aromatics	芳烃	100-66-3	921	phenolic, gasoline, ethereal, anise	20091.6	C01403	-
XMW0023	93	77	136.125	C10H16	4-methyl-1-(1-methylethyl)-Bicyclo[3.1.0]hex-2-ene	4-甲基-1-（1-甲基乙基）-双环[3.1.0]己-2-烯	Hydrocarbons	烃类	28634-89-1	966	-	1.99097e+06	C21702	-
XMW0885	93	121	136.125	C10H16	Santolina triene	3-乙烯基-2,5-二甲基己-1,4-二烯	Hydrocarbons	烃类	2153-66-4	908	-	54191.8	-	-
XMW0226	58	85	142.136	C9H18O	2-Heptanone, 4,6-dimethyl-	4,6-二甲基-2-庚酮	Ketone	酮	19549-80-5	1045	-	1.23821e+06	-	-
XMW0013	93	91	136.125	C10H16	1,7,7-trimethyl-Tricyclo[2.2.1.0(2,6)]heptane	1,7,7-三甲基-三环[2.2.1.0（2,6）]庚烷	Terpenoids	萜类	508-32-7	925	-	169213	C20241	-
XMW1058	68	58	128.084	C7H12O2	Cyclopentanol, acetate	乙酸环戊酯	Ester	酯	933-05-1	927	-	43675.9	-	-
WMW0099	67	82	124.125	C9H16	Cyclopentene, 1-butyl-	1-丁基-环戊烯	Hydrocarbons	烃类	2423-01-0	938	-	93115.3	-	-
XMW0651	107	106	107.073	C7H9N	Pyridine, 2,3-dimethyl-	2,3-二甲基吡啶	Heterocyclic compound	杂环化合物	583-61-9	943	coffee, caramellic	141961	-	-
D264	41	39	138.141	C10H18	1,6-Octadiene, 3,7-dimethyl-	3,7-二甲基辛基-1,6-二烯	Terpenoids	萜类	2436-90-0	946	citronellol, herbal, citrus, terpenic	37749.7	-	-
D350	41	69	114.068	C6H10O2	2-Pentenoic Acid, 2-methyl-	2-甲基-2-戊烯酸	Acid	酸	3142-72-1	974	dry, acid, sweaty, strawberry, woody, fruity, jam	123405	-	-
KMW0158	77	106	106.042	C7H6O	BenzAldehyde	苯甲醛	Aldehyde	醛	100-52-7	960	sweet, bitter, almond, cherry	108691	C00261	ko01100
XMW0289	109	124	124.052	C7H8O2	2-Acetyl-5-methylfuran	2-乙酰基-5-甲基呋喃	Heterocyclic compound	杂环化合物	1193-79-9	1039	strong, musty, nutty, hay, coconut, coumarin, milky	941481	-	-
XMW0678	121	105	136.125	C10H16	1,3-Cyclohexadiene, 1,5,5,6-tetramethyl-	1,5,5,6-四甲基-1,3-环己二烯	Terpenoids	萜类	514-94-3	976	-	217298	-	-
NMW0791	105	120	120.094	C9H12	Benzene, 1-ethyl-2-methyl-	1-乙基-2-甲基-苯	Aromatics	芳烃	611-14-3	971	-	57833.6	-	-
KMW0168	69	41	126.104	C8H14O	5-Methyl-(E)-2-hepten-4-one	5-甲基-2-庚-4-酮	Ketone	酮	102322-83-8	972	hazelnut, nutty	105808	-	-
XMW0181	122	55	140.12	C9H16O	5-Hepten-2-one, 4,6-dimethyl-	4,6-二甲基-5-庚-2-酮	Ketone	酮	31162-48-8	973	-	12876.5	-	-
XMW0642	71	95	128.12	C8H16O	Cyclohexanol, 3,5-dimethyl-	3,5-二甲基环己醇	Alcohol	醇	5441-52-1	1030	-	5.14279e+06	-	-
KMW0170	55	70	126.104	C8H14O	1-Octen-3-one	1-辛烯-3-酮	Ketone	酮	4312-99-6	976	mushroom	32356.5	-	-
XMW0051	107	51	107.037	C6H5NO	4-Pyridinecarboxaldehyde	4-吡啶甲醛	Heterocyclic compound	杂环化合物	872-85-5	976	fruity	84523.7	-	-
XMW1192	69	41	148.029	C6H9ClO2	2-Propenoic acid, 2-methyl-, 2-chloroethyl ester	2-氯乙基甲基丙烯酸酯	Ester	酯	1888-94-4	977	-	284720	-	-
KMW0193	93	41	136.125	C10H16	.beta.-Pinene	β-蒎烯	Terpenoids	萜类	127-91-3	981	dry, woody, resinous, pine, hay, green	1.64946e+06	C09882	-
KMW0181	109	79	152.12	C10H16O	2,3-Dehydro-1,8-cineole	2,3-脱氢-1,8-桉树脑	Terpenoids	萜类	92760-25-3	992	mint, lemon	67592.8	-	-
KMW0192	122	107	122.073	C8H10O	Benzene, 1-methoxy-2-methyl-	2-甲基苯甲醚	Ether	醚	578-58-5	1008	sweet, nutty, floral, earthy, walnut	4823	-	-
XMW0236	125	97	125.03	C6H7NS	Thiazole, 5-ethenyl-4-methyl-	5-乙烯基-4-甲基-噻唑	Heterocyclic compound	杂环化合物	1759-28-0	1027	musty, nutty, root, vegetable, cocoa	1.34649e+06	-	-
KMW0210	161	105	204.188	C15H24	1H-Cyclopenta[1,3]cyclopropa[1,2]benzene, octahydro-7-methyl-3-methylene-4-(1-methylethyl)-, [3aS-(3a.alpha.,3b.beta.,4.beta.,7.alpha.,7aS*)]-	毕澄茄烯	Terpenoids	萜类	13744-15-5	1390	citrus, fruity, radish	921559	C09648	-
XMW1070	73	74	118.027	C4H6O4	Acetic Acid, (acetyloxy)-	乙酰氧基乙酸	Acid	酸	13831-30-6	1020	-	25880.4	-	-
XMW0267	84	56	113.12	C7H15N	2-Ethylpiperidine	2-乙基哌啶	Heterocyclic compound	杂环化合物	1484-80-6	1026	-	5.25296e+06	-	-
KMW0219	57	41	130.136	C8H18O	1-Hexanol, 2-ethyl-	2-乙基己醇	Alcohol	醇	104-76-7	1030	citrus, fresh, floral, oily, sweet	157096	C02498	-
XMW1467	110	109	110.084	C6H10N2	1H-Pyrazole, 1,3,5-trimethyl-	1,3,5-三甲基-1H-吡唑	Heterocyclic compound	杂环化合物	1072-91-9	1032	-	393920	-	-
w41	111	55	126.104	C8H14O	3-Octen-2-one, (E)-	(E)-3-辛烯-2-酮	Ketone	酮	18402-82-9	1035	Herbaceous, mushroom	6.17647e+06	-	-
XMW1221	74	75	148.056	C6H12O2S	Acetic acid, (propylthio)-, methyl ester	(丙硫基)乙酸甲酯	Ester	酯	20600-65-1	1036	-	5019	-	-
D409	81	59	154.136	C10H18O	(S)-2,5-Dimethyl-3-vinylhex-4-en-2-ol	（S）-2,5-二甲基-3-乙烯基己基-4-烯-2-醇	Alcohol	醇	35671-15-9	1039	-	7.71885e+06	-	-
KMW0230	55	111	126.104	C8H14O	3-Octen-2-one	3-辛烯-2-酮	Ketone	酮	1669-44-9	1040	earthy, spicy, herbal, sweet, mushroom, hay, blueberry	1.94487e+06	-	-
KMW0233	105	77	120.058	C8H8O	Acetophenone	苯乙酮	Ketone	酮	98-86-2	1065	sweet, pungent, hawthorn, mimosa, almond, acacia	4548.6	C07113	-
XMW0011	119	105	134.11	C10H14	Benzene, 1,4-diethyl-	1,4-二乙基-苯	Aromatics	芳烃	105-05-5	1041	-	30138	-	-
XMW0076	92	65	92.037	C5H4N2	1H-Pyrrole-3-carbonitrile	1H-吡咯-3-腈	Heterocyclic compound	杂环化合物	7126-38-7	1044	-	18538.9	-	-
D387	57	41	144.151	C9H20O	1-Hexanol, 3,5,5-trimethyl-	3,5,5-三甲基-1-己醇	Alcohol	醇	3452-97-9	1047	grassy, green, weedy, floral, earthy, aldehydic, hay, straw, leaf	5526.95	-	-
KMW0212	91	92	120.058	C8H8O	BenzeneacetAldehyde	苯乙醛	Aldehyde	醛	122-78-1	1049	floral, honey, floral, rose, cherry-like	69571.8	C00601	ko00360,ko01100
XMW0196	112	71	156.188	C11H24	Decane, 4-methyl-	4-甲基-癸烷	Hydrocarbons	烃类	2847-72-5	1060	Pungent	6180.98	-	-
XMW0910	68	43	110.048	C5H6N2O	1H-Imidazole, 1-acetyl-	1-乙酰基-1H-咪唑	Heterocyclic compound	杂环化合物	2466-76-4	950	-	36328.3	C02560	-
NMW0022	79	107	122.073	C8H10O	Benzenemethanol, .alpha.-methyl-	α-甲基-苯甲醇	Alcohol	醇	98-85-1	1061	fresh, sweet, gardenia, hyacinth	38350	C07112	-
NMW0023	91	119	120.058	C8H8O	BenzAldehyde, 2-methyl-	2-甲基-苯甲醛	Aldehyde	醛	529-20-4	1064	mild floral, sweet	15138.2	C07214	ko01100
KMW0257	136	93	154.136	C10H18O	Bicyclo[3.1.0]hexan-2-ol, 2-methyl-5-(1-methylethyl)-, (1.alpha.,2.beta.,5.alpha.)-	(1R,2S,5S)-2-甲基-5-(1-甲基乙基）-双环[3.1.0]己-2-醇	Terpenoids	萜类	15537-55-0	1070	balsam	13277.3	C02462	ko00902,ko01100,ko01110
XMW0186	95	43	124.089	C8H12O	3,5-Octadien-2-one, (E,E)-	（E，E）-3,5-辛二烯-2-酮	Ketone	酮	30086-02-3	1073	fruity, green, grassy	6342.41	-	-
XMW0295	132	117	132.094	C10H12	Benzene, 1-methyl-3-(1-methylethenyl)-	1-甲基-3-（1-甲基乙烯基）-苯	Aromatics	芳烃	1124-20-5	1082	-	12826.2	-	-
XMW0015	91	119	120.058	C8H8O	BenzAldehyde, 4-methyl-	4-甲基-苯甲醛	Aldehyde	醛	104-87-0	1079	fruity, cherry, deep, phenolic	26044.6	C06758	ko01100
WMW0082	41	55	152.157	C11H20	1,10-Undecadiene	1,10-十一碳二烯	Hydrocarbons	烃类	13688-67-0	1095	-	42928.4	-	-
XMW0793	79	41	162.141	C12H18	1,7-Octadiene, 2,7-dimethyl-3,6-bis(methylene)-	2,7-二甲基-3,6-双（亚甲基）-1,7-辛二烯	Hydrocarbons	烃类	16714-60-6	1083	-	16486.1	-	-
XMW1227	69	41	154.099	C9H14O2	(E)-2-Methylbut-2-en-1-yl methacrylate	（E）-2-甲基丙烯酸-2-甲基丁-2-烯-1-基酯	Ester	酯	88142-95-4	1088	-	5362.45	-	-
XMW1067	71	43	156.115	C9H16O2	Butanoic acid, 2-pentenyl ester, (Z)-	（Z）-戊-2-烯丁酸丁酯	Ester	酯	42125-13-3	1091	-	6366.87	-	-
D407	68	69	154.136	C10H18O	7-Octen-4-ol, 2-methyl-6-methylene-, (S)-	(S)-(-)-2-甲基-6-次甲基-7-辛烯-4-醇	Terpenoids	萜类	35628-05-8	1097	-	19689.8	-	-
KMW0291	71	93	154.136	C10H18O	Linalool	芳樟醇	Terpenoids	萜类	78-70-6	1099	floral, green	138426	C03985	-
D305	70	57	172.146	C10H20O2	Butanoic acid, 2-methyl-, 3-methylbutyl ester	2-甲基丁酸3-甲基丁酯	Ester	酯	27625-35-0	1101	sweet, fruity, citrus, cherry, blueberry, apple	13156.3	-	-
XMW0410	55	83	142.136	C9H18O	1-Nonen-4-ol	1-壬烯-4-醇	Alcohol	醇	35192-73-5	1103	-	56582.8	-	-
D98	124	109	124.035	C7H8S	Benzene, (methylthio)-	（甲硫基）-苯	Sulfur compounds	含硫化合物	100-68-5	1106	toluene, solvent, spicy, woody, sawdust	11994.8	-	-
XMW0909	80	79	150.104	C10H14O	2,6,6-Trimethylbicyclo[3.2.0]hept-2-en-7-one	2,6,6-三甲基双环[3.2.0]庚-2-烯-7-酮	Ketone	酮	4613-37-0	1108	-	44422.8	-	-
KMW0301	93	43	154.136	C10H18O	Bicyclo[3.1.0]hexan-2-ol, 2-methyl-5-(1-methylethyl)-, (1.alpha.,2.alpha.,5.alpha.)-	（1α，2α，5α）-2-甲基-5-（1-甲基乙基）双环[3.1.0]己烷-2-醇	Terpenoids	萜类	17699-16-0	1070	woody, balsam	43101.2	-	-
KMW0307	117	132	132.094	C10H12	Benzene, 1-methyl-4-(1-methylethenyl)-	1-甲基-4-(1-甲基乙烯基)苯	Aromatics	芳烃	1195-32-0	1090	phenolic, spicy, styrene, clove, guaiacol	10460.4	-	-
XMW0928	121	93	136.089	C9H12O	Benzenemethanol, .alpha.,4-dimethyl-	4-二甲基-α-苯甲醇	Alcohol	醇	536-50-5	1169	sweet, hawthorn, floral, nutty, powdery	4330.51	-	-
KMW0312	69	81	150.104	C10H14O	Furan, 3-(4-methyl-3-pentenyl)-	紫苏烯	Terpenoids	萜类	539-52-6	1101	woody	65730	-	-
WMW0015	71	111	154.136	C10H18O	Terpinen-4-ol	4-香芹酚	Terpenoids	萜类	562-74-3	1177	turpentine	250974	C17073	-
XMW0068	69	41	166.136	C11H18O	2,7-Nonadien-5-one, 4,6-dimethyl-	4,6-二甲基-2,7-壬二烯-5-酮	Ketone	酮	74630-80-1	1138	-	5093.23	-	-
XMW0927	68	96	152.084	C9H12O2	2,6,6-Trimethyl-2-cyclohexene-1,4-dione	2,6,6-三甲基-2-环己烯-1,4-二酮	Ketone	酮	1125-21-9	1145	musty, woody, sweet, tea, tobacco, leaf	4702.02	-	-
D342	121	79	136.125	C10H16	2,4,6-Octatriene, 2,6-dimethyl-, (E,E)-	(E,E)-2,6-二甲基-2,4,6-辛三烯	Terpenoids	萜类	3016-19-1	1144	terpene, sweet, fresh, floral	4133.58	-	-
XMW0654	109	67	152.12	C10H16O	Ethanone, 1-(1,4-dimethyl-3-cyclohexen-1-yl)-	1-（1,4-二甲基-3-环己烯-1-基）-乙酮	Terpenoids	萜类	43219-68-7	1149	fruity	18364.7	-	-
KMW0389	95	110	154.136	C10H18O	endo-Borneol	龙脑	Terpenoids	萜类	507-70-0	1167	pine, woody, camphor, balsamic	73022.6	C01411	-
WMW0064	57	41	142.136	C9H18O	2-Nonen-1-ol, (E)-	（E）-2-壬烯-1-醇	Alcohol	醇	31502-14-4	1169	waxy, green, violet, melon	5753.57	-	-
XMW0358	110	95	152.084	C9H12O2	1-Pentanone, 1-(2-furanyl)-	1-（2-呋喃基）-1-戊酮	Heterocyclic compound	杂环化合物	3194-17-0	1176	sweet, caramel	37637	-	-
D307	70	84	154.136	C10H18O	Bicyclo[3.1.1]heptan-3-ol, 2,6,6-trimethyl-, (1.alpha.,2.beta.,3.alpha.,5.alpha.)-	(1S,2S,3S,5R)-(+)-异松蒎醇	Terpenoids	萜类	27779-29-9	1179	-	20381.3	-	-
WMW0011	81	67	152.12	C10H16O	Cyclohexanone, 5-methyl-2-(1-methylethenyl)-	5-甲基-2-（1-甲基乙烯基）-环己酮	Terpenoids	萜类	529-00-0	1179	-	43578.8	-	-
WMW0041	41	55	152.12	C10H16O	Isopinocarveol	松香醇	Terpenoids	萜类	6712-79-4	1178	woody, warm, balsam	37596.7	-	-
D348	68	67	154.136	C10H18O	Cyclobutaneethanol, 1-methyl-2-(1-methylethenyl)-, cis-	顺-2-异丙烯基-1-甲基环丁基乙醇	Alcohol	醇	30820-22-5	1183	-	44592.7	-	-
XMW0487	92	65	138.043	C6H6N2O2	2-Picoline, 6-nitro-	6-硝基-2-吡啶啉	Heterocyclic compound	杂环化合物	18368-61-1	1183	-	39584.4	-	-
KMW0374	69	41	154.136	C10H18O	4-Hexen-1-ol, 5-methyl-2-(1-methylethenyl)-, (R)-	熏衣草醇	Terpenoids	萜类	498-16-8	1170	herbal	6309.91	-	-
KMW0376	45	69	144.151	C9H20O	2-Nonanol	2-壬醇	Alcohol	醇	628-99-9	1102	rose	4109.81	-	-
NMW0072	93	41	154.136	C10H18O	(1.alpha.,2.beta.,5.alpha.)-2-methyl-5-(1-methylethenyl)-Cyclohexanol	（1α，2β，5α）-2-甲基-5-（1-甲基乙烯基）-环己醇	Terpenoids	萜类	38049-26-2	1192	-	66595.4	C18017	-
XMW0835	105	133	162.141	C12H18	Benzene, 1-methyl-2-(1-ethylpropyl)-	1-甲基-2-（1-乙基丙基）-苯	Aromatics	芳烃	54410-74-1	1240	-	466097	-	-
XMW1457	136	135	136.052	C8H8O2	BenzAldehyde, 3-methoxy-	3-甲氧基-苯甲醛	Aldehyde	醛	591-31-1	1196	anisic	64445.5	-	-
KMW0388	119	91	152.12	C10H16O	Carveol	香芹醇	Terpenoids	萜类	99-48-9	1219	minty, spearmint, cooling, green, herbal, caraway, spicy	5723.76	-	-
XMW0272	122	106	122.048	C6H6N2O	4-Pyridinecarboxamide	4-吡啶甲酰胺	Heterocyclic compound	杂环化合物	1453-82-3	1410	-	6946.54	C02421	-
XMW0124	117	89	117.058	C8H7N	m-Aminophenylacetylene	3-氨基苯乙炔	Amine	胺	54060-30-9	1203	-	4148.84	-	-
XMW0766	81	67	152.12	C10H16O	Cyclohexanone, 5-methyl-2-(1-methylethylidene)-	5-甲基-2-（1-甲基亚乙基）-环己酮	Terpenoids	萜类	15932-80-6	1212	minty	8098.31	-	-
WMW0216	81	43	196.146	C12H20O2	Fenchyl acetate	乙酸葑酯	Ester	酯	13851-11-1	1224	fresh, sweet, pine, fir, herbal, citrus	21491.5	-	-
D290	148	105	148.089	C10H12O	2-Butanone, 4-phenyl-	4-苯基-2-丁酮	Ketone	酮	2550-26-7	1236	floral, balsam	248413	-	-
NMW0099	129	102	129.058	C9H7N	Quinoline	喹啉	Heterocyclic compound	杂环化合物	91-22-5	1238	musty, tobacco, rubber, earthy	86246.8	C06413	-
D259	121	136	136.089	C9H12O	Phenol, 2,3,6-trimethyl-	2,3,6-三甲基苯酚	Phenol	酚	2416-94-6	1239	-	172746	-	-
NMW0008	59	114	174.089	C8H14O4	Hexanedioic acid, dimethyl ester	己二酸二甲酯	Ester	酯	627-93-0	1243	mild, nutty	11778.6	C14570	-
KMW0426	103	76	103.042	C7H5N	Benzonitrile	苯甲腈	Nitrogen compounds	含氮化合物	100-47-0	984	almond	15766.9	C09814	-
D85	85	103	186.162	C11H22O2	Butanoic acid, 3-methyl-, hexyl ester	3-甲基丁酸己酯	Ester	酯	10032-13-0	1244	sweet, green, fruity, apple, unripe, fruit, apple, skin, strawberry	11260	-	-
D248	98	89	186.162	C11H22O2	Propanoic acid, 2-methyl-, heptyl ester	异丁酸庚酯	Ester	酯	2349-13-5	1247	sweet, green, fruity, warm, floral, apple, cherry, apricot	9971.55	-	-
XMW0583	121	93	136.052	C8H8O2	Ethanone, 1-(3-hydroxyphenyl)-	1-（3-羟苯基）-乙酮	Ketone	酮	121-71-1	1439	-	2.52642e+07	-	-
KMW0441	91	65	164.084	C10H12O2	Benzeneacetic acid, ethyl ester	苯乙酸乙酯	Ester	酯	101-97-3	1247	mint	3.84978e+06	-	-
KMW0442	91	117	136.089	C9H12O	3-Phenylpropanol	3-苯丙醇	Alcohol	醇	122-97-4	1233	sweet, spicy, cinmyl, mignonette, hyacinth, balsam	1.27996e+06	-	-
XMW0855	119	59	162.017	C6H10OS2	Ethanone, 1-(2-methyl-1,3-dithiolan-2-yl)-	1-（2-甲基-1,3-二硫杂环戊-2-基）-乙酮	Heterocyclic compound	杂环化合物	33266-07-8	1252	-	2.66653e+06	-	-
XMW0776	105	77	162.068	C10H10O2	Benzoic acid, 2-propenyl ester	苯甲酸烯丙酯	Ester	酯	583-04-0	1254	sweet, floral, cherry, berry	1.21264e+06	-	-
NMW0107	129	102	129.058	C9H7N	Isoquinoline	异喹啉	Heterocyclic compound	杂环化合物	119-65-3	1261	sweet, balsam, herbal, benzaldehyde, anise	8682.6	C06323	-
XMW0537	133	134	134.073	C9H10O	1H-Inden-5-ol, 2,3-dihydro-	5-茚醇	Phenol	酚	1470-94-6	1335	-	42429.2	-	-
D422	69	55	172.183	C11H24O	Undecanol-5	5-十一醇	Alcohol	醇	37493-70-2	1288	-	6801.57	-	-
XMW1324	117	146	146.073	C10H10O	BenzeneacetAldehyde, .alpha.-ethylidene-	α-亚乙基-苯乙醛	Aldehyde	醛	4411-89-6	1276	sweet, rcissus, cortex, beany, honey, cocoa, nutty, radish	665179	-	-
D170	108	107	178.099	C11H14O2	p-Tolyl isobutyrate	2-甲基丙酸4-甲基苯酯	Ester	酯	103-93-5	1290	aromatic, fruity, phenolicnote	16028.6	-	-
WMW0077	81	43	180.188	C13H24	1-Tridecyne	1-十三炔	Hydrocarbons	烃类	26186-02-7	1297	-	5023.95	-	-
KMW0478	41	69	204.188	C15H24	cis-.beta.-Farnesene	顺-Β-法呢烯	Terpenoids	萜类	28973-97-9	1444	citrus, green	1.07684e+07	-	-
D346	105	77	180.115	C11H16O2	Methyl 6,6-dimethylbicyclo[3.1.1]hept-2-ene-2-carboxylate	6,6-二甲基双环[3.1.1]庚-2-烯-2-羧酸甲酯	Ester	酯	30649-97-9	1301	-	14278.8	-	-
XMW0973	136	151	151.1	C9H13NO	Ketone, methyl 2,4,5-trimethylpyrrol-3-yl	甲基(2,4,5-三甲基-1H-吡咯-3-基)甲酮	Heterocyclic compound	杂环化合物	19005-95-9	1303	-	16945.7	-	-
KMW0485	88	101	214.193	C13H26O2	Undecanoic acid, ethyl ester	十一酸乙酯	Ester	酯	627-90-7	1494	soapy, waxy, fatty, cog-c, coconut	9521.69	-	-
XMW1439	91	119	165.079	C9H11NO2	Benzene, (1-nitropropyl)-	（1-硝基丙基）-苯	Aromatics	芳烃	5279-14-1	1310	-	50002.7	-	-
XMW0685	107	122	192.151	C13H20O	(2S,6R,7S,8E)-(+)-2,7-Epoxy-4,8-megastigmadiene	2,8,8-三甲基-7-[(E)-丙-1-烯基]-6-氧杂双环[3.2.1]辛二烯	Hydrocarbons	烃类	108342-25-2	1325	-	97902.5	-	-
XMW0209	79	91	152.12	C10H16O	1,4-Cyclohexadiene-1-methanol, 4-(1-methylethyl)-	4-（1-甲基乙基）-1,4-环己二烯-1-甲醇	Alcohol	醇	22539-72-6	1330	-	280797	-	-
XMW1323	120	91	148.052	C9H8O2	2(3H)-Benzofuranone, 3-methyl-	3-甲基-2（3H）-苯并呋喃酮	Heterocyclic compound	杂环化合物	32267-71-3	1333	-	111751	-	-
NMW0140	44	77	149.084	C9H11NO	Cathinone	卡西酮	Ketone	酮	71031-15-7	1335	-	12128.7	C08301	ko00996,ko01100,ko01110
KMW0500	108	91	178.099	C11H14O2	Butanoic acid, phenylmethyl ester	丁酸苄酯	Ester	酯	103-37-7	1347	fresh, fruity, jasmin, apricot, loganberry	15288.1	-	-
XMW1149	189	133	204.188	C15H24	(1R,3aS,8aS)-1,4,4,6-Tetramethyl-1,2,3,3a,4,5,7,8-octahydrocyclopenta[c]pentalene	（1R，3aS，8aS）-1,4,4,6-四甲基-1,2,3,3a，4,5,7,8-八氢环戊[c]戊烯	Terpenoids	萜类	871660-96-7	1338	-	6507.1	-	-
XMW0698	108	41	204.188	C15H24	1,4-Methano-1H-indene, octahydro-4-methyl-8-methylene-7-(1-methylethyl)-, [1S-(1.alpha.,3a.beta.,4.alpha.,7.alpha.,7a.beta.)]-	（1R，2S，3S，6S，8S）-6-甲基-7-亚甲基-3-丙烷-2-基三环[4.4.0.02,8]癸烷	Terpenoids	萜类	3650-28-0	1396	-	599384	-	-
WMW0120	85	71	254.053	C9H19I	Nonane, 1-iodo-	1-碘壬烷	Halogenated hydrocarbons	卤代烃	4282-42-2	1342	-	244836	-	-
XMW0954	109	67	168.115	C10H16O2	Cyclopropanecarboxylic Acid, 2,2-dimethyl-3-(2-methyl-1-propenyl)-, (1R-trans)-	（1R-反式）-2,2-二甲基-3-（2-甲基-1-丙烯基）-环丙烷羧酸	Terpenoids	萜类	4638-92-0	1284	-	4351.21	C09842	-
NMW0144	69	41	168.115	C10H16O2	Neric Acid	顺式香叶酸	Terpenoids	萜类	4613-38-1	1344	-	4603.3	-	-
KMW0512	161	105	204.188	C15H24	.alpha.-Cubebene	(-)-Α-荜澄茄油烯	Terpenoids	萜类	17699-14-8	1351	herbal, waxy	60842.1	C09647	-
KMW0516	136	121	196.146	C12H20O2	.alpha.-Terpinyl acetate	乙酸松油酯	Ester	酯	80-26-2	1350	herbal, bergamot, lavender, lime, citrus	11084.5	-	-
NMW0149	69	41	168.115	C10H16O2	Geranic acid	香叶酸	Terpenoids	萜类	459-80-3	1355	green	6620.97	C16461	ko01110
NMW0158	77	106	153.043	C7H7NO3	Benzene, 1-methoxy-2-nitro-	1-甲氧基-2-硝基-苯	Aromatics	芳烃	91-23-6	1368	-	9912.73	C19270	-
KMW0523	55	69	172.183	C11H24O	1-Undecanol	十一烷醇	Alcohol	醇	112-42-5	1371	fresh, waxy, rose, soapy, clean, clothes, floral, citrus	7539.97	-	-
WMW0217	41	55	182.167	C12H22O	2-Octenal, 2-butyl-	2-丁基-2-辛醇	Alcohol	醇	13019-16-4	1378	aldehydic, green, watery, fruity, metallic, oily, tropical, fatty, sweaty, goaty	8492.87	-	-
XMW0041	178	163	178.099	C11H14O2	Benzene, 1,2-dimethoxy-4-(1-propenyl)-	1,2-二甲氧基-4-（1-丙烯基）-苯	Aromatics	芳烃	93-16-3	1492	spicy, clove, blossom, cartion, woody	8.48471e+06	-	-
XMW0384	161	189	204.188	C15H24	4,7-Methanoazulene, 1,2,3,4,5,6,7,8-octahydro-1,4,9,9-tetramethyl-, [1S-(1.alpha.,4.alpha.,7.alpha.)]-	[1S-（1α，4.α，7 。α。）]-1,2,3,4,5,6,7,8-八氢-1,4,9,9-四甲基-4,7-甲基萘	Terpenoids	萜类	514-51-2	1381	-	1.02205e+06	-	-
XMW0262	159	117	202.172	C15H22	1,1,7,7a-Tetramethyl-1a,2,6,7,7a,7b-hexahydro-1H-cyclopropa[a]naphthalene	1,1,7,7a-四甲基-1a，2,6,7,7a，7b-六氢-1H-环丙烷[a]萘	Terpenoids	萜类	154098-14-3	1440	-	2.32021e+07	-	-
XMW0856	105	77	164.084	C10H12O2	1-Butanone, 2-hydroxy-1-phenyl-	2-羟基-1-苯基-1-丁酮	Ketone	酮	16183-46-3	1390	-	368386	-	-
XMW0107	120	91	138.068	C8H10O2	1,2-Benzenedimethanol	1,2-苯二甲醇	Alcohol	醇	612-14-6	1392	-	78848.3	-	-
XMW0728	121	93	176.12	C12H16O	Benzenemethanol, 4-methyl-.alpha.-(1-methyl-2-propenyl)-, (R*,R*)-	（R *，R *）-4-甲基-α-（1-甲基-2-丙烯基）-苯甲醇	Alcohol	醇	83173-76-6	1393	-	92421.6	-	-
D283	69	123	192.151	C13H20O	2-Buten-1-one, 1-(2,6,6-trimethyl-2-cyclohexen-1-yl)-, (E)-	（E）-1-（2,6,6-三甲基-2-环己烯-1-基）-2-丁-1-酮	Ketone	酮	24720-09-0	1395	floral, rose, apple, fruity, black, currant	47608.2	-	-
NMW0173	136	108	154.027	C7H6O4	2,6-dihydroxy-Benzoic Acid	2,6-二羟基苯甲酸	Acid	酸	303-07-1	1397	-	114757	C21298	-
XMW0847	177	206	206.167	C14H22O	Phenol, 2,5-bis(1-methylpropyl)-	2,5-双（1-甲基丙基）-苯酚	Phenol	酚	54932-77-3	1566	-	140382	-	-
WMW0010	81	93	204.188	C15H24	beta-Elemen	Β-榄香烯	Terpenoids	萜类	515-13-9	1391	sweet	112978	C17094	-
XMW1408	189	161	204.188	C15H24	1H-Cyclopropa[a]naphthalene, 1a,2,3,3a,4,5,6,7b-octahydro-1,1,3a,7-tetramethyl-, [1aR-(1a.alpha.,3a.alpha.,7b.alpha.)]-	[1aR-（1aα。，3a。 ，7b.α。）]-1a，2,3,3a，4,5,6,7b-八氢-1,1,3a，7-四甲基-1H-环丙烷[a]萘	Terpenoids	萜类	489-29-2	1398	-	801156	-	-
XMW0470	119	92	162.116	C10H14N2	1-ButanAmine, N-(2-pyridinylmethylene)-	N-（2-吡啶基亚甲基）-1-丁胺	Heterocyclic compound	杂环化合物	7032-24-8	1401	-	641451	-	-
XMW0743	105	161	204.188	C15H24	(-)-Aristolene	（-）-马兜铃烯	Terpenoids	萜类	6831-16-9	1447	-	1.03013e+08	-	-
XMW0143	119	93	204.188	C15H24	1H-3a,7-Methanoazulene, 2,3,4,7,8,8a-hexahydro-3,6,8,8-tetramethyl-, [3R-(3.alpha.,3a.beta.,7.beta.,8a.alpha.)]-	alpha-柏木烯	Terpenoids	萜类	469-61-4	1411	woody, cedar, sweet, fresh	69868.8	-	-
XMW1101	175	133	190.172	C14H22	Benzene, 1,4-dimethyl-2,5-bis(1-methylethyl)-	1,4-二甲基-2,5-双（1-甲基乙基）-苯	Aromatics	芳烃	10375-96-9	1403	-	199414	-	-
KMW0547	119	152	194.131	C12H18O2	2-Cyclohexen-1-ol, 2-methyl-5-(1-methylethenyl)-, acetate	(-)-乙酸香芹酯	Ester	酯	97-42-7	1336	green, minty, spearmint, sturtium, herbal, rummy, grape, pear, spicy	1.04008e+06	-	-
KMW0549	112	41	182.167	C12H22O	4a(2H)-Naphthalenol, octahydro-4,8a-dimethyl-,(4.alpha.,4a.alpha.,8a.beta.)-	二甲萘烷醇	Aromatics	芳烃	19700-21-1	1430	fresh, musty, earthy, soil	8981.7	C16286	ko00909,ko01110
KMW0548	204	161	204.188	C15H24	[1aR-(1a.alpha.,4.alpha.,4a.beta.,7b.alpha.)]-1a,2,3,4,4a,5,6,7b-octahydro-1,1,4,7-tetramethyl-1H-Cycloprop[e]azulene	(-)-α-古芸烯	Terpenoids	萜类	489-40-7	1409	wood, balsam	48854.1	-	-
w39	121	136	194.167	C13H22O	2-Butanone, 4-(2,6,6-trimethyl-2-cyclohexen-1-yl)-	4-（2,6,6-三甲基-2-环己烯-1-基）-2-丁酮	Ketone	酮	31499-72-6	1406	woody, floral, berry, orris, powdery, violet, raspberry, fruity	870114	-	-
XMW1255	127	145	214.193	C13H26O2	Octanoic acid, 2-pentyl ester	辛酸戊-2-基酯	Ester	酯	55193-30-1	1417	-	1.19576e+06	-	-
NMW0181	156	141	156.094	C12H12	Naphthalene, 1,6-dimethyl-	1,6-二甲基-萘	Aromatics	芳烃	575-43-9	1422	-	182998	-	-
KMW0554	121	93	192.151	C13H20O	.alpha.-Ionone	α-紫罗兰酮	Terpenoids	萜类	127-41-3	1426	sweet, woody, floral, violet, orris, tropical, fruity	9.16518e+06	-	-
NMW0183	95	77	124.052	C7H8O2	Benzenemethanol, 4-hydroxy-	4-羟基苯甲醇	Alcohol	醇	623-05-2	1426	fruity, bitter, almond, sweet, coconut	1.28297e+07	C17467	-
WMW0110	74	87	200.178	C12H24O2	Undecanoic acid, methyl ester	十一酸甲酯	Ester	酯	1731-86-8	1428	fatty, waxy, fruity	31894	-	-
D344	81	41	166.136	C11H18O	(E,E)-2,4-Undecadienal	（E，E）-2,4-十一烯醛	Aldehyde	醛	30361-29-6	1430	oily, caramellic, spicy, citrus, buttery, baked	2.10952e+06	-	-
XMW0468	93	41	204.188	C15H24	Bicyclo[3.1.1]hept-2-ene, 2,6-dimethyl-6-(4-methyl-3-pentenyl)-	2,6-二甲基-6-（4-甲基-3-戊烯基）-双环[3.1.1]庚-2-烯	Terpenoids	萜类	17699-05-7	1435	-	7.52934e+06	C17088	-
XMW1473	98	126	168.115	C10H16O2	2-Cyclohexen-1-one, 4-hydroxy-3-methyl-6-(1-methylethyl)-, trans-	反式-4-羟基-3-甲基-6-（1-甲基乙基）-2-环己烯-1-酮	Ketone	酮	55955-53-8	1432	-	22682.9	-	-
XMW0380	161	41	204.188	C15H24	1H-Cyclopropa[a]naphthalene, 1a,2,3,5,6,7,7a,7b-octahydro-1,1,7,7a-tetramethyl-, [1aR-(1a.alpha.,7.alpha.,7a.alpha.,7b.alpha.)]-	白菖烯	Terpenoids	萜类	17334-55-3	1432	-	3.3254e+07	-	-
D249	101	57	194.094	C11H14O3	Ethanol, 2-phenoxy-, propanoate	丙酸-2-苯氧基乙酯	Ester	酯	23495-12-7	1434	resin, fruity, myrrh, opopox, lavender, hay	70943.5	-	-
D116	168	167	168.094	C13H12	Diphenylmethane	二苯基甲烷	Aromatics	芳烃	101-81-5	1434	sweet, green, oily, geranium, spicy, metallic, plastic, privet, pear	4272.56	-	-
NMW0188	147	148	148.052	C9H8O2	2-Propenoic Acid, 3-phenyl-	3-苯基-2-丙酸	Acid	酸	621-82-9	1435	balsam, sweet, storax	3.08867e+07	C00423	ko00130,ko00360,ko00940,ko00996,ko00999,ko01100,ko01110
XMW0802	148	147	148.064	C8H8N2O	2-Hydroxymethylbenzimidazole	2-羟甲基苯并咪唑	Heterocyclic compound	杂环化合物	22128-99-0	1437	-	1.54428e+07	-	-
KMW0559	41	93	204.188	C15H24	Bicyclo[7.2.0]undec-4-ene, 4,11,11-trimethyl-8-methylene-,[1R-(1R*,4Z,9S*)]-	(-)-异丁香烯	Terpenoids	萜类	118-65-0	1406	woody, spicy	247883	C09691	-
KMW0560	146	118	146.037	C9H6O2	Coumarin	香豆素	Heterocyclic compound	杂环化合物	91-64-5	1440	sweet, hay, tonka, new mown hay	5.41257e+06	C05851	ko00999,ko01110
XMW0584	85	141	214.157	C12H22O3	2,5-Dibutoxy-2,5-dihydrofuran	2,5-二丁氧基-2,5-二氢呋喃	Heterocyclic compound	杂环化合物	20295-23-2	1441	-	46583.6	-	-
D154	104	105	192.115	C12H16O2	.beta.-Phenylethyl butyrate	β-苯基乙基丁酸酯	Ester	酯	103-52-6	1444	musty, sweet, floral, yeast, strawberry	391360	-	-
XMW0998	141	198	198.119	C10H18N2S	4-t-Butyl-1-isopropyl-1H-imidazole-2-thiol	4-叔丁基-1-异丙基-1H-咪唑-2-硫醇	Heterocyclic compound	杂环化合物	61747-36-2	1447	-	2.57749e+06	-	-
XMW1269	102	144	203.079	C8H13NO5	L-Aspartic acid, N-acetyl-, dimethyl ester	（2S）-2-乙酰氨基丁二酸二甲酯	Ester	酯	57289-64-2	1452	-	123115	-	-
XMW1260	123	93	196.183	C13H24O	1-Cyclohexene-1-propanol, .alpha.,2,6,6-tetramethyl-	α，2,6,6-四甲基-1-环己烯-1-丙醇	Alcohol	醇	3293-47-8	1452	woody, floral, amber	6.29951e+06	-	-
NMW0197	135	152	152.047	C8H8O3	Benzoic Acid, 4-methoxy-	4-甲氧基苯甲酸	Acid	酸	100-09-4	1452	faint, putrid, sweet, cadaverous	2.35412e+07	C02519	-
XMW1144	150	135	192.079	C11H12O3	4-Acetoxy-3-methoxystyrene	4-乙酰氧基-3-甲氧基苯乙烯	Aromatics	芳烃	46316-15-8	1452	-	303786	-	-
XMW0160	190	148	190.136	C13H18O	Megastigmatrienone	4,7,9-巨豆三烯-3-酮	Ketone	酮	38818-55-2	1473	-	565471	-	-
KMW0566	189	133	204.188	C15H24	(4aR-trans)-decahydro-4a-methyl-1-methylene-7-(1-methylethylidene)-Naphthalene	γ-芹子烯	Terpenoids	萜类	515-17-3	1479	woody	569922	C21707	-
XMW0212	151	95	151.063	C8H9NO2	1,4 Benzodioxan-6-amine	6-氨基-1,4-苯并二氧杂环	Heterocyclic compound	杂环化合物	22013-33-8	1456	-	31483.4	-	-
WMW0095	109	69	196.183	C13H24O	5,9-Undecadien-2-ol, 6,10-dimethyl-	6,10-二甲基-5,9-十一碳二烯-2-醇	Alcohol	醇	53837-34-6	1459	-	3.51786e+06	-	-
XMW0948	105	204	204.188	C15H24	Valerena-4,7(11)-diene	（4S，7R，7aR）-2,4,5,6,7,7a-六氢-3,7-二甲基-4-（2-甲基-1-丙烯-1-基）-1H-茚	Terpenoids	萜类	351222-66-7	1460	-	6.93327e+06	C20480	-
XMW0045	119	121	204.188	C15H24	(1R,4R,4aS,8aR)-4,7-Dimethyl-1-(prop-1-en-2-yl)-1,2,3,4,4a,5,6,8a-octahydronaphthalene	（1R，4R，4aS，8aR）-4,7-二甲基-1-（丙烯基）-1,2,3,4,4a，5,6,8a-八氢萘	Terpenoids	萜类	92692-39-2	1458	-	6.97844e+06	-	-
XMW0419	57	71	212.25	C15H32	Tetradecane, 2-methyl-	2-甲基四癸烷	Hydrocarbons	烃类	1560-95-8	1463	-	56359	-	-
XMW0022	95	109	168.115	C10H16O2	Iridomyrmecin	(4aa,7aa)-八氢-4b,7a-二甲基环戊并[c]吡喃-3-酮	Terpenoids	萜类	485-43-8	1463	-	1.23417e+06	C09786	-
XMW0982	105	106	218.167	C15H22O	Benzene, [1-[[1-(1-methylethyl)-3-butenyl]oxy]ethyl]-, [S-(R*,R*)]-	[S-（R *，R *）]-[1-[[1-（1-（甲基乙基）-3-丁烯基]氧基]乙基]-苯	Aromatics	芳烃	98088-51-8	1463	-	3.01441e+06	-	-
WMW0158	121	152	152.047	C8H8O3	Methylparaben	对羟基苯甲酸甲酯	Ester	酯	99-76-3	1463	-	5.20431e+06	D01400	-
D274	131	160	160.052	C10H8O2	2H-1-Benzopyran-2-one, 3-methyl-	3-甲基-2H-1-苯并吡喃-2-酮	Heterocyclic compound	杂环化合物	2445-82-1	1490	-	990247	-	-
KMW0571	56	41	228.209	C14H28O2	Butyl caprate	癸酸丁酯	Ester	酯	30673-36-0	1590	whiskey	11743	-	-
D456	55	67	184.183	C12H24O	8-Dodecen-1-ol, (Z)-	（Z）-8-十二烯-1-醇	Alcohol	醇	40642-40-8	1468	-	740776	-	-
WMW0148	119	121	204.188	C15H24	Spiro[4.5]dec-7-ene, 1,8-dimethyl-4-(1-methylethenyl)-, [1S-(1.alpha.,4.beta.,5.alpha.)]-	[1S-（1α，4β，5α）]-1,8-二甲基-4-（1-甲基甲苯）-螺环[4.5]癸-7-烯	Terpenoids	萜类	24048-44-0	1471	-	3.79584e+06	-	-
WMW0003	107	161	204.188	C15H24	Eremophilene	佛术烯	Terpenoids	萜类	10219-75-7	1494	-	2.68331e+06	-	-
XMW0549	108	91	204.188	C15H24	(1S,4aR,7R)-1,4a-Dimethyl-7-(prop-1-en-2-yl)-1,2,3,4,4a,5,6,7-octahydronaphthalene	（1S，4aR，7R）-1,4a-二甲基-7-（丙烯基）-1,2,3,4,4a，5,6,7-八氢萘	Terpenoids	萜类	52026-55-8	1447	-	1.26114e+07	-	-
XMW0088	151	152	151.038	C6H5N3O2	Pyrolo[3,2-d]pyrimidin-2,4(1H,3H)-dione	吡咯并[3,2-d]嘧啶-2,4（1H，3H）-二酮	Heterocyclic compound	杂环化合物	65996-50-1	1475	-	10206.4	-	-
KMW0580	125	97	196.146	C12H20O2	2,4-Decadienoic acid, ethyl ester, (E,Z)-	反式-2，顺式-4-癸二酸乙酯	Ester	酯	3025-30-7	1479	green, waxy, pear, apple, sweet, fruity, tropical	24070.7	C08486	-
XMW0987	131	119	202.172	C15H22	Eudesma-2,4,11-triene	（2R，4aS）-4a，8-二甲基-2-（丙-1-烯-2-基）-1,2,3,4,4a，5-六氢萘	Terpenoids	萜类	82462-31-5	1479	-	92765.4	-	-
XMW0147	119	121	204.188	C15H24	1-Methyl-4-(6-methylhept-5-en-2-yl)cyclohexa-1,3-diene	1-甲基-4-（6-甲基庚-5-烯-2-基）环己-1,3-二烯	Terpenoids	萜类	451-55-8	1482	-	144691	-	-
NMW0210	165	136	165.043	C8H7NO3	Furo[3,4-c]pyridin-1(3H)-one, 7-hydroxy-6-methyl-	7-羟基-6-甲基-呋喃[3,4-c]吡啶-1（3H）-酮	Heterocyclic compound	杂环化合物	4753-19-9	1484	-	36368.5	C00971	ko00750
XMW0391	202	187	202.172	C15H22	3,5,11-Eudesmatriene	(3R,8aR)-5,8a-二甲基-3-(1-丙烯-2-基)-1,2,3,7,8,8a-六氢萘	Terpenoids	萜类	193615-07-5	1495	-	58249.6	-	-
XMW0097	93	41	190.172	C14H22	1,5-Cycloundecadiene, 8,8-dimethyl-9-methylene-	8,8-二甲基-9-亚甲基-1,5-环癸二烯	Hydrocarbons	烃类	62338-54-9	1485	-	2.79813e+06	-	-
XMW1091	85	69	188.141	C10H20O3	1-Pentanol, 5-[(tetrahydro-2H-pyran-2-yl)oxy]-	5-[（四氢-2H-吡喃-2-基）氧基]-1-戊醇	Heterocyclic compound	杂环化合物	76102-74-4	1486	-	91327.5	-	-
D158	115	71	208.11	C12H16O3	2-Phenoxyethyl isobutyrate	2-苯氧乙基异丁酸酯	Ester	酯	103-60-6	1488	green, fruity, waxy, apple, nuances	779015	-	-
NMW0213	158	157	158.084	C10H10N2	Nicotyrine	烟碱	Heterocyclic compound	杂环化合物	487-19-4	1488	-	81533.2	-	-
XMW0548	120	41	204.188	C15H24	Bicyclo[7.2.0]undecane, 10,10-dimethyl-2,6-bis(methylene)-, [1S-(1R*,9S*)]-	[1S-（1R *，9S *）]10,10-二甲基-2,6-双（亚甲基）--双环[7.2.0]十一烷	Terpenoids	萜类	136296-38-3	1489	-	434211	-	-
XMW0742	120	69	204.188	C15H24	10,10-Dimethyl-2,6-dimethylenebicyclo[7.2.0]undecane	10,10-二甲基-2,6-二亚甲基双环[7.2.0]十一烷	Terpenoids	萜类	357414-37-0	1440	-	2.03749e+07	-	-
WMW0007	107	93	204.188	C15H24	[1S-(1.alpha.,7.alpha.,8a.beta.)]-1,2,3,5,6,7,8,8a-octahydro-1,4-dimethyl-7-(1-methylethenyl)-Azulene	δ-愈创木烯	Terpenoids	萜类	3691-11-0	1505	-	1.37909e+07	C20174	-
XMW0817	69	93	204.188	C15H24	(1S,5S,6R)-6-Methyl-2-methylene-6-(4-methylpent-3-en-1-yl)bicyclo[3.1.1]heptane	（1S，5S，6R）-6-甲基-2-亚甲基-6-（4-甲基戊-3-烯-1-基）双环[3.1.1]庚烷	Terpenoids	萜类	15438-94-5	1492	-	645676	-	-
D328	134	91	202.172	C15H22	(5R,10R)-10-Methyl-6-methylene-2-(propan-2-ylidene)spiro[4.5]dec-7-ene	（5R，10R）-10-甲基-6-亚甲基-2-（丙烷-2-亚烷基）螺[4.5]癸-7-烯	Terpenoids	萜类	28908-27-2	1495	-	135570	-	-
NMW0216	166	165	166.063	C9H10O3	BenzAldehyde, 3,4-dimethoxy-	3,4-二甲氧基苯甲醛	Aldehyde	醛	120-14-9	1489	sweet, woody, vanilla	7518.41	C02201	-
XMW1189	137	168	168.042	C8H8O4	Benzoic acid, 3,5-dihydroxy-, methyl ester	3,5-二羟基苯甲酸甲酯	Ester	酯	2150-44-9	1688	-	356888	-	-
XMW0812	105	91	204.188	C15H24	Benzene, (1-methyl-1-propylpentyl)-	（1-甲基-1-丙基戊基）-苯	Aromatics	芳烃	54932-91-1	1504	-	1.0313e+07	-	-
D338	119	204	204.188	C15H24	1-methyl-4-(1,2,2-trimethylcyclopentyl)cyclohexa-1,3-diene	1-甲基-4-(1,2,2-三甲基环戊基)环己-1,3-二烯	Terpenoids	萜类	29621-78-1	1509	-	8.47787e+06	-	-
XMW1478	69	68	224.178	C14H24O2	Geranyl isobutyrate	异丁酸香叶酯	Ester	酯	2345-26-8	1514	sweet, floral, fruity, green, peach, apricot, rose	503206	-	-
XMW1145	140	142	171.045	C8H10ClNO	Ethanol, 2-(4-chlorophenyl)amino-	2-（4-氯苯基）氨基-乙醇	Alcohol	醇	2933-81-5	1514	-	10463.7	-	-
D216	121	93	206.167	C14H22O	.alpha.-Irone	甲基α-紫罗兰酮	Terpenoids	萜类	79-69-6	1526	orris, floral, berry, violet, woody, powdery	134095	C09690	-
NMW0229	144	115	144.058	C10H8O	2-Naphthalenol	2-萘酚	Phenol	酚	135-19-3	1521	-	4689.12	C11713	-
NMW0230	42	128	128.059	C5H8N2O2	5,6-Dihydro-5-methyluracil	5,6-二氢-5-甲基尿嘧啶	Heterocyclic compound	杂环化合物	696-04-8	1524	-	4739.73	C00906	-
NMW0233	84	105	162.116	C10H14N2	Anabasine	(-)-假木贼碱	Heterocyclic compound	杂环化合物	494-52-0	1514	-	50721.3	-	-
KMW0609	81	95	226.193	C14H26O2	Citronellyl butyrate	丁酸香茅酯	Ester	酯	141-16-2	1529	sweet, fruity, floral, tropical, green, geranium, waxy	2.39816e+06	-	-
KMW0612	192	91	192.079	C11H12O3	1,3-Benzodioxole, 4-methoxy-6-(2-propenyl)-	肉豆蔻醚	Aromatics	芳烃	607-91-0	1520	spicy, warm, balsamic, woody	6193.21	C10480	-
WMW0052	93	107	204.188	C15H24	(E)-1-Methyl-4-(6-methylhept-5-en-2-ylidene)cyclohex-1-ene	（E）-1-甲基-4-（6-甲基庚-5-烯-2-亚烷基）环己-1-烯	Terpenoids	萜类	53585-13-0	1533	-	2.60346e+06	C19748	ko00909
XMW0216	150	69	220.183	C15H24O	(2S,3S,6S)-6-Isopropyl-3-methyl-2-(prop-1-en-2-yl)-3-vinylcyclohexanone	（2S，3S，6S）-6-取代基-3-甲基-2-（丙烯基）-3-甲苯环己酮	Terpenoids	萜类	21698-44-2	1503	-	1.01379e+06	-	-
XMW0157	150	151	220.183	C15H24O	(2R,3R,6S)-6-Isopropyl-3-methyl-2-(prop-1-en-2-yl)-3-vinylcyclohexanone	（2R，3R，6S）-6-取代基-3-甲基-2-（丙烯基）-3-甲苯环己酮	Terpenoids	萜类	39020-72-9	1498	-	406210	-	-
XMW0054	41	119	220.183	C15H24O	Farnesene epoxide, E-	E-法呢烯环氧化物	Terpenoids	萜类	83637-40-5	1624	-	75211.7	-	-
XMW0592	71	43	226.266	C16H34	Pentadecane, 4-methyl-	4-甲基-十五烷	Hydrocarbons	烃类	2801-87-8	1556	-	127669	-	-
XMW0247	132	131	202.172	C15H22	Benzene, 1-methyl-4-(1,2,2-trimethylcyclopentyl)-, (R)-	（R）-1-甲基-4-（1,2,2-三甲基环戊基）-苯	Terpenoids	萜类	16982-00-6	1505	-	468121	-	-
XMW0473	105	123	206.131	C13H18O2	Benzoic acid, hexyl ester	苯甲酸己酯	Ester	酯	6789-88-4	1580	fresh, balsam, sappy, clean, woody	2.22615e+06	C14716	-
NMW0241	55	82	138.091	C6H10N4	Pentylenetetrazol	戊四唑	Heterocyclic compound	杂环化合物	54-95-5	1560	-	128917	D07409	-
KMW0622	69	41	204.188	C15H24	Cyclohexene, 3-(1,5-dimethyl-4-hexenyl)-6-methylene-, [S-(R*,S*)]-	Β- 倍半水芹烯	Terpenoids	萜类	20307-83-9	1524	herbal, fruity, woody	43275.4	C16776	-
XMW1417	82	67	226.193	C14H26O2	Octanoic acid, 3-hexenyl ester, (Z)-	顺式-3-己烯基辛酸酯	Ester	酯	61444-41-5	1588	green, leafy, orchid, kiwi, metallic, fruity, asparagus, lettuce	276431	-	-
XMW0471	82	105	204.115	C13H16O2	3-Hexen-1-ol, benzoate, (Z)-	顺-3-己烯基苯甲酸酯	Ester	酯	25152-85-6	1570	fresh, green, leafy, floral, orchid, balsamic, fatty	76882.6	-	-
KMW0625	145	84	228.209	C14H28O2	Octanoic acid, hexyl ester	辛酸己酯	Ester	酯	1117-55-1	1581	fruity, green, waxy, berry, apple, ester	223600	C13798	-
XMW0040	164	149	206.094	C12H14O3	Phenol, 2-methoxy-4-(1-propenyl)-, acetate	乙酸异丁香酚酯	Ester	酯	93-29-8	1620	sweet, spicy, powdery, floral, cartion, balsam	317133	-	-
KMW0643	109	41	220.183	C15H24O	Caryophyllene oxide	氧化石竹烯	Terpenoids	萜类	1139-30-6	1581	sweet, fresh, dry, woody, spicy	2.55172e+06	C16908	-
NMW0247	69	81	218.167	C15H22O	Furan, 3-(4,8-dimethyl-3,7-nonadienyl)-, (E)-	（E）-3-（4,8-二甲基-3,7-壬二烯基）-呋喃	Terpenoids	萜类	23262-34-2	1574	-	113673	C16779	-
XMW0843	81	123	222.198	C15H26O	(2E,4S,7E)-4-Isopropyl-1,7-dimethylcyclodeca-2,7-dienol	（2E，4S，7E）-4-异丙基-1,7-二甲基环癸-2,7-二烯醇	Alcohol	醇	198991-79-6	1574	-	83526	-	-
XMW0083	218	203	218.167	C15H22O	2H-Cyclopropa[a]naphthalen-2-one, 1,1a,4,5,6,7,7a,7b-octahydro-1,1,7,7a-tetramethyl-, (1a.alpha.,7.alpha.,7a.alpha.,7b.alpha.)-	马兜铃酮	Terpenoids	萜类	6831-17-0	1762	-	41460	-	-
XMW0146	108	79	194.131	C12H18O2	(3S,3aR)-3-Butyl-3a,4,5,6-tetrahydroisobenzofuran-1(3H)-one	(3S,3aR)-(-)-新蛇床内酯	Ester	酯	4567-33-3	1752	-	32876.5	C17002	-
XMW1322	148	120	148.039	C6H4N4O	7(1H)-Pteridinone	7（1H）-哌啶酮	Heterocyclic compound	杂环化合物	2432-27-1	1577	-	1.08723e+06	-	-
XMW0813	91	92	191.131	C12H17NO	Pentanal O-benzyloxime	邻苄基肟戊醛	Nitrogen compounds	含氮化合物	72399-21-4	1582	-	1.67009e+06	-	-
D429	119	120	218.167	C15H22O	2-Methyl-6-(p-tolyl)hept-2-en-4-ol	2-甲基-6-（对甲苯基）庚-2-烯-4-醇	Terpenoids	萜类	38142-57-3	1583	-	1.29135e+06	-	-
D352	107	123	206.167	C14H22O	2-Butenal, 2-methyl-4-(2,6,6-trimethyl-1-cyclohexen-1-yl)-	2-甲基-4-（2,6,6-三甲基-1-环己烯-1-基）-2-丁烯醛	Aldehyde	醛	3155-71-3	1584	dry, sweet, tobacco, nutty, violet, boronia, dry, leaves, hay, wood, acorns	1.27597e+06	-	-
XMW1402	175	190	190.045	C11H10OS	2-Acetyl-3-methylbenzo[b]thiophene	2-乙酰基-3-甲基苯并[b]噻吩	Heterocyclic compound	杂环化合物	18781-31-2	1584	-	33685.1	-	-
D337	205	220	220.183	C15H24O	2H-2a,7-Methanoazuleno[5,6-b]oxirene, octahydro-3,6,6,7a-tetramethyl-	雪松烯-8-环氧化物	Terpenoids	萜类	29597-36-2	1585	-	3.26692e+06	-	-
XMW1481	163	178	178.099	C11H14O2	5'-Hydroxy-2',3',4'-trimethylacetophenone	5'-羟基-2'，3'，4'-三甲基苯乙酮	Ketone	酮	13667-28-2	1589	-	338227	-	-
XMW0271	187	159	202.172	C15H22	Cadina-1(10),6,8-triene	8-异丙基-2,5-二甲基四氢萘	Terpenoids	萜类	1460-96-4	1528	-	47966.2	-	-
NMW0252	122	94	230.131	C15H18O2	(5R,6R)-3,6-Dimethyl-5-(prop-1-en-2-yl)-6-vinyl-6,7-dihydrobenzofuran-4(5H)-one	莪术酮	Terpenoids	萜类	20493-56-5	1590	-	185238	C16943	-
XMW0031	85	95	222.198	C15H26O	1,4-Methanoazulen-3-ol, decahydro-1,5,5,8a-tetramethyl-, [1S-(1.alpha.,3.beta.,3a.beta.,4.alpha.,8a.beta.)]-	[1S-（1α，3β，3aβ，4α，8aβ 。）]-十氢-1,5,5,8a-四甲基-1,4-甲七氮烯醇	Terpenoids	萜类	99481-30-8	1593	-	83118.6	-	-
XMW0505	99	44	158.08	C5H10N4O2	Biuret, 1-[(dimethylamino)methylene]-	1-[（（二甲基氨基）亚甲基]-缩二脲	Nitrogen compounds	含氮化合物	10264-58-1	1593	-	25320.9	-	-
XMW0206	135	108	135.054	C5H5N5	1H-Pyrazolo[3,4-d]pyrimidin-4-amine	1H-吡唑并[3,4-d]嘧啶-4-胺	Heterocyclic compound	杂环化合物	2380-63-4	1595	-	516010	-	-
NMW0254	137	138	138.032	C7H6O3	BenzAldehyde, 3,4-dihydroxy-	3,4-二羟基-苯甲醛	Aldehyde	醛	139-85-5	1595	dry, medicil, bitter, almond	103992	C16700	ko00950
XMW0550	148	41	148.075	C7H8N4	N-Cyanomethyl-2-cyanimino-pyrrolidine	N-氰基甲基-2-氰基亚氨基吡咯烷	Heterocyclic compound	杂环化合物	134881-46-2	1595	-	426861	-	-
XMW1169	69	57	238.193	C15H26O2	Butanoic acid, 2-methyl-, 3,7-dimethyl-2,6-octadienyl ester, (E)-	(E)-3,7-二甲基辛基-2,6-二烯基2-甲基丁酸酯	Ester	酯	68705-63-5	1596	fruity, apple, rose	444090	-	-
NMW0255	188	131	188.047	C11H8O3	Plumbagin	兰雪醌	Phenol	酚	481-42-5	1597	-	22848.6	-	-
WMW0149	95	150	222.198	C15H26O	Cedrol	(+)-柏木脑	Terpenoids	萜类	77-53-2	1600	cedarwood, woody, dry, sweet, soft	603158	C09631	-
XMW0390	71	159	286.214	C16H30O4	2,2,4-Trimethyl-1,3-pentanediol diisobutyrate	2,2,4-三甲基-1,3-戊二醇二异丁酸酯	Ester	酯	6846-50-0	1588	-	265635	-	-
D446	81	98	224.141	C13H20O3	Octanoic acid, 2-furanylmethyl ester	糠酸糠酯	Ester	酯	39252-03-4	1584	sweet, waxy, metallic, fruity, peach	3.33464e+06	-	-
WMW0022	123	81	220.183	C15H24O	Salvial-4(14)-en-1-one	鼠尾草-4(14)-烯-1-酮	Terpenoids	萜类	73809-82-2	1595	-	409787	-	-
XMW0750	70	41	210.198	C14H26O	(E)-Tetradec-2-enal	(2E)-2-十四碳烯醛	Aldehyde	醛	51534-36-2	1673	citrus, waxy, fatty, green, floral	33605.3	-	-
KMW0638	69	41	238.193	C15H26O2	Geranyl isovalerate	异戊酸香叶酯	Ester	酯	109-20-6	1606	green, fruity, apple, blueberry, pineapple	15398.7	-	-
KMW0639	123	41	208.146	C13H20O2	3-Buten-2-one, 4-(2,2,6-trimethyl-7-oxabicyclo[4.1.0]hept-1-yl)-	4-[2,2,6-三甲基-7-氧杂二环[4.1.0]庚-1-基]-3-丁烯-2-酮	Terpenoids	萜类	23267-57-4	1473	fruity, sweet, berry, woody, violet, orris, powdery	68669.7	-	-
XMW0035	143	171	171.105	C12H13N	1H-Carbazole, 2,3,4,9-tetrahydro-	2,3,4,9-四氢-1H-咔唑	Heterocyclic compound	杂环化合物	942-01-8	1800	-	213193	-	-
D320	82	83	222.198	C15H26O	(3E,7E)-1,5,5,8-Tetramethylcycloundeca-3,7-dienol	（3E，7E）-1,5,5,8-四甲基环戊烯-3,7-二烯醇	Terpenoids	萜类	28446-26-6	1614	-	265888	-	-
XMW0858	44	149	192.106	C11H13FN2	6-fluoro-.beta.-methyl-1H-Indole-3-ethanAmine	6-氟-β-甲基-1H-吲哚-3-乙胺	Heterocyclic compound	杂环化合物	77590-52-4	1617	-	17998	-	-
WMW0200	181	196	196.125	C15H16	Methane, di-p-tolyl-	二对甲苯基甲烷	Aromatics	芳烃	4957-14-6	1693	-	20133.9	-	-
XMW1017	67	82	220.219	C16H28	1,E-11,Z-13-Hexadecatriene	(11E,13Z)-1,11,13-十六碳三烯	Hydrocarbons	烃类	80634-97-5	1618	-	389188	-	-
KMW0644	159	205	220.183	C15H24O	1H-Cycloprop[e]azulen-7-ol, decahydro-1,1,7-trimethyl-4-methylene-, [1ar-(1a.alpha.,4a.alpha.,7.beta.,7a.beta.,7b.alpha.)]-	桉油烯醇	Terpenoids	萜类	6750-60-3	1576	earthy, herbal, fruity	129473	-	-
KMW0646	81	123	240.209	C15H28O2	Citronellyl valerate	戊酸香茅酯	Ester	酯	7540-53-6	1625	rose, herbal, honey	183090	-	-
XMW0111	123	109	236.178	C15H24O2	Spiro[4.5]decan-7-one, 1,8-dimethyl-8,9-epoxy-4-isopropyl-	1,8-二甲基-8,9-环氧-4-异丙基-螺癸烷	Terpenoids	萜类	61050-91-7	1626	-	128347	-	-
KMW0647	83	41	224.141	C13H20O3	Methyl jasmonate	茉莉酸甲酯	Ester	酯	1211-29-6	1638	floral, fresh, petal, magnolia, oily, waxy	16850.6	C11512	ko00592,ko01110
NMW0265	161	163	206.131	C13H18O2	Ibuprofen	布洛芬	Acid	酸	15687-27-1	1626	-	189811	C01588	-
WMW0183	115	171	244.167	C13H24O4	Pentanedioic acid, dibutyl ester	戊二酸二丁酯	Ester	酯	6624-57-3	1648	-	387017	-	-
XMW0507	124	123	180.115	C11H16O2	1,3-Benzenediol, 5-pentyl-	5-戊基1,3-苯二酚	Phenol	酚	500-66-3	1761	-	4811.55	-	-
NMW0269	92	91	196.125	C15H16	Benzene, 1,1'-(1,3-propanediyl)bis-	1,1'-（1,3-丙二基）双-苯	Aromatics	芳烃	1081-75-0	1633	-	11193.3	C14581	-
D285	83	82	226.157	C13H22O3	Cyclopentaneacetic acid, 3-oxo-2-pentyl-, methyl ester	二氢茉莉酮酸甲酯	Ester	酯	24851-98-7	1656	floral, oily, jasmin, green, lactonic, tropical, tural	124167	-	-
D319	119	93	222.198	C15H26O	.beta.-Acorenol	β-菖蒲烯醇	Terpenoids	萜类	28400-11-5	1649	-	211426	-	-
D153	92	91	198.104	C14H14O	Benzene, 1,1'-[oxybis(methylene)]bis-	1,1'-[氧双（亚甲基）]双-苯	Aromatics	芳烃	103-50-4	1650	fruity, cherry, fungal, plastic, mushroom	13052.4	-	-
KMW0655	135	59	222.198	C15H26O	5-Azulenemethanol, 1,2,3,3a,4,5,6,7-octahydro-.alpha.,.alpha.,3,8-tetramethyl-, [3S-(3.alpha.,3a.beta.,5.alpha.)]-	[3S-(3.alpha.,3a.beta.,5.alpha.)]-1,2,3,3a,4,5,6,7-八氢-.alpha.,.alpha.,3,8-四甲基-5-甘菊醇	Terpenoids	萜类	22451-73-6	1667	spicy	203321	-	-
XMW0230	57	71	268.313	C19H40	Pentadecane, 2,6,10,14-tetramethyl-	2,6,10,14-四甲基-十五烷	Hydrocarbons	烃类	1921-70-6	1690	-	55663.7	-	-
NMW0281	133	105	190.099	C12H14O2	3-Butylisobenzofuran-1(3H)-one	3-丁基异苯并呋喃-1（3H）-酮	Heterocyclic compound	杂环化合物	6066-49-5	1656	herbal, phenolic, celery	391451	C17854	-
XMW0094	104	105	220.146	C14H20O2	Hexanoic acid, 2-phenylethyl ester	己酸-2-苯乙酯	Ester	酯	6290-37-5	1650	sweet, honey, floral, waxy, woody, sweaty, green, ba--, pineapple	13312.2	-	-
D282	81	83	238.193	C15H26O2	Citronellyl tiglate	惕各酸香茅酯	Terpenoids	萜类	24717-85-9	1658	rose, fruity, floral, geranium, leafy, tea	255913	-	-
NMW0287	79	67	232.219	C17H28	1,8,11,14-Heptadecatetraene, (Z,Z,Z)-	（Z，Z，Z）-1,8,11,14-庚二烯	Hydrocarbons	烃类	10482-53-8	1664	costus	21703.9	C17535	-
KMW0664	82	93	222.198	C15H26O	3-Cyclohexen-1-ol, 1-(1,5-dimethyl-4-hexenyl)-4-methyl-	β-没药醇	Terpenoids	萜类	15352-77-9	1671	citrus, floral, tangy, lemon, fresh, sweet, herbal	156021	-	-
D119	91	133	204.151	C14H20O	2-Benzylidene-1-heptanol	α-戊基肉桂醇	Alcohol	醇	101-85-9	1675	sweet, spicy, astringent, green, floralandrosy	4.19667e+06	-	-
NMW0293	159	146	188.084	C12H12O2	1(3H)-Isobenzofuranone, 3-butylidene-	3-丁叉-1（3H）-异苯并呋喃酮	Heterocyclic compound	杂环化合物	551-08-6	1675	herbal, lovage, celery	321110	C16924	-
XMW0389	111	123	222.198	C15H26O	Caryophyllenyl alcohol	石竹烯醇	Terpenoids	萜类	913176-41-7	1574	-	19115.2	-	-
XMW0218	57	71	254.297	C18H38	Hexadecane, 7,9-dimethyl-	7,9-二甲基-十六烷	Hydrocarbons	烃类	21164-95-4	1682	-	439664	-	-
NMW0296	222	207	222.089	C12H14O4	Apiol	洋芹脑	Heterocyclic compound	杂环化合物	523-80-8	1682	arsley, faint	66152	C10429	-
D354	136	79	210.162	C13H22O2	3-Cyclohexene-1-carboxAldehyde, 4-(4-hydroxy-4-methylpentyl)-	4-（4-羟基-4-甲基戊基）-3-环己烯-1-甲醛	Aldehyde	醛	31906-04-4	1687	floral, muguet, cyclamen, rhubarb, woody	2.62146e+06	-	-
XMW1036	79	67	216.188	C16H24	Cyclobuta[1,2:3,4]dicyclooctene, 1,2,5,6,6a,6b,7,8,11,12,12a,12b-dodecahydro-, (6a.alpha.,6b.beta.,12a.alpha.,12b.beta.)-	12b-十二烷基-（6a.α。，6b。 12a.α。，12b.β。）-1,2,5,6,6a，6b，7,8,11,12,12a-环戊[1,2：3,4]二环辛烯	Hydrocarbons	烃类	61277-44-9	1687	-	3.94046e+06	-	-
XMW1359	88	41	242.225	C15H30O2	Ethyl tridecanoate	十三烷酸乙酯	Ester	酯	28267-29-0	1687	-	30518.2	-	-
KMW0671	69	119	222.198	C15H26O	(1R,4R)-1-methyl-4-(6-Methylhept-5-en-2-yl)cyclohex-2-enol	姜油烯醇	Terpenoids	萜类	58334-55-7	1616	ginger, metal	318502	-	-
w24	123	41	224.141	C13H20O3	3-Buten-2-one, 4-(4-hydroxy-2,2,6-trimethyl-7-oxabicyclo[4.1.0]hept-1-yl)-	4-（4-羟基-2,2,6-三甲基-7-氧杂双环[4.1.0]庚-1-基）-3-丁烯-2-酮	Ketone	酮	38274-01-0	1690	-	133197	-	-
XMW1022	107	135	218.167	C15H22O	3,7-Cyclodecadien-1-one, 3,7-dimethyl-10-(1-methylethylidene)-, (E,E)-	（E，E）-3,7-二甲基-10-（1-甲基亚乙基）-3,7-环十二烷基-1-酮	Terpenoids	萜类	6902-91-6	1694	-	354668	-	-
XMW0704	113	99	254.152	C14H22O4	Dispiro[1,3-dioxolane-2,2'-bicyclo[2.2.1]heptane-3',2''-(1'',3''-dioxolane)], 4',7',7'-trimethyl-	4'，7'，7'-三甲基-双螺[1,3-二氧戊环-双环[2.2.1]庚烷-3'，2''-（1''，3''-二氧戊环）]	Hydrocarbons	烃类	24022-14-8	1694	-	14008.7	-	-
NMW0298	129	57	258.183	C14H26O4	Hexanedioic acid, bis(2-methylpropyl) ester	己二酸双（2-甲基丙基）酯	Ester	酯	141-04-8	1695	mild, estery	999664	C14260	-
KMW0678	109	135	222.198	C15H26O	4,8-Methanoazulen-9-ol, decahydro-2,2,4,8-tetramethyl-, stereoisomer	α-石竹烯醇	Terpenoids	萜类	4586-22-5	1566	woody, spicy, earthy	519271	-	-
w23	208	193	208.146	C13H20O2	3-Hydroxy-7,8-dihydro-.beta.-ionol	3-羟基-7,8-二氢-β-紫罗兰醇	Terpenoids	萜类	172705-13-4	1700	-	11453.8	-	-
KMW0683	57	71	240.282	C17H36	Heptadecane	十七烷	Hydrocarbons	烃类	629-78-7	1700	alkane	29199.1	C01816	-
NMW0306	94	122	220.183	C15H24O	(Z)-epi-.beta.-Santalol	（Z）-表-β-檀香醇	Terpenoids	萜类	79081-90-6	1709	-	51012.7	-	-
D217	93	121	220.183	C15H24O	.beta.-Santalol	β-檀香醇	Terpenoids	萜类	77-42-9	1718	woody	58461.1	C09720	-
NMW0311	108	109	179.095	C10H13NO2	Phenacetin	非那西汀	Amine	胺	62-44-2	1721	-	30304.7	C07591	-
XMW1155	179	194	194.11	C15H14	9H-Fluorene, 1,9-dimethyl-	1,9-二甲基芴	Aromatics	芳烃	17057-98-6	1668	-	29506	-	-
KMW0685	41	69	222.198	C15H26O	trans-Farnesol	（E）-法尼醇	Terpenoids	萜类	106-28-5	1722	mild, muguet, floral, sweet, lily, waxy	16295.1	C01126	ko00900,ko00909,ko01110
XMW0394	183	198	198.104	C14H14O	Phenol, 4-(1-phenylethyl)-	4-（1-苯乙基）-苯酚	Phenol	酚	1988-89-2	1723	-	50326.3	-	-
XMW1501	135	96	218.167	C15H22O	(E,E,E)-2,6,9,9-tetramethyl-2,6,10-Cycloundecatrien-1-one	花姜酮	Terpenoids	萜类	471-05-6	1732	-	144729	-	-
NMW0319	69	41	220.183	C15H24O	2,6,10-Dodecatrienal, 3,7,11-trimethyl-, (E,E)-	合金欢醛	Terpenoids	萜类	502-67-0	1737	-	40255	C03461	ko00900,ko00909,ko01110
NMW0321	161	148	190.099	C12H14O2	(Z)-3-Butylidene-4,5-dihydroisobenzofuran-1(3H)-one	藁本内酯	Ester	酯	81944-09-4	1740	-	262945	C16987	-
D419	94	122	220.183	C15H24O	2-Penten-1-ol, 2-methyl-5-(2-methyl-3-methylenebicyclo[2.2.1]hept-2-yl)-, [1S-[1.alpha.,2.alpha.(E),4.alpha.]]-	反β-檀香醇	Terpenoids	萜类	37172-32-0	1741	-	65014.3	-	-
NMW0322	178	135	178.063	C10H10O3	Coniferyl aldehyde	4-羟基-3-甲氧基肉桂醛	Aldehyde	醛	458-36-6	1720	sweet, graham, cracker, bread, bread, toasted, grain, barley, vanilla, custard, dairy	10103.9	C02666	ko00940,ko01100,ko01110
WMW0006	218	147	218.167	C15H22O	(3aR,4R,7R)-1,4,9,9-Tetramethyl-3,4,5,6,7,8-hexahydro-2H-3a,7-methanoazulen-2-one	香附烯酮	Terpenoids	萜类	3466-15-7	1687	-	1.4153e+07	C17501	-
NMW0325	84	91	233.142	C14H19NO2	Methylphenidate	哌甲酯	Heterocyclic compound	杂环化合物	113-45-1	1744	-	17043.1	C07196	-
NMW0326	143	93	238.193	C15H26O2	2H-Pyran-3-ol, tetrahydro-2,2,6-trimethyl-6-(4-methyl-3-cyclohexen-1-yl)-, [3S-[3.alpha.,6.alpha.(R*)]]-	[3S-[3α，6α（R*）]]-四氢-2,2,6-三甲基-6-（4-甲基-3-环己烯-1-基）-2H-吡喃-3-醇	Terpenoids	萜类	22567-36-8	1745	-	78366.8	C16773	-
KMW0687	109	69	222.198	C15H26O	1H-Cycloprop[e]azulen-4-ol, decahydro-1,1,4,7-tetramethyl-, [1aR-(1a.alpha.,4.beta.,4a.beta.,7.alpha.,7a.beta.,7b.alpha.)]-	绿花白千层醇	Terpenoids	萜类	552-02-3	1591	sweet, green, herbal, fruity, tropical, minty	295499	-	-
D97	93	79	220.183	C15H24O	Lanceol, cis	2-甲基-6-[（（1S）-4-甲基环己-3-烯-1-基]庚2,6-二烯-1-醇	Terpenoids	萜类	10067-28-4	1763	-	10757.9	-	-
WMW0131	73	60	228.209	C14H28O2	Tetradecanoic Acid	十四烷酸	Acid	酸	544-63-8	1768	waxy, fatty, soapy, coconut	39497	C06424	ko00061,ko01100
NMW0339	130	161	161.084	C10H11NO	Tryptophol	色醇	Heterocyclic compound	杂环化合物	526-55-6	1769	-	649691	C00955	ko00380
NMW0342	161	206	206.094	C12H14O3	Ethyl p-methoxycinnamate	4-甲氧基肉桂酸乙酯	Ester	酯	24393-56-4	1773	-	4.93971e+06	C10476	-
KMW0693	189	204	222.198	C15H26O	10-epi-.gamma.-Eudesmol	2-[（（2R，4aS）-4a，8-二甲基-1,2,3,4,4a，5,6,7-八氢萘-2-基]丙-2-醇	Terpenoids	萜类	15051-81-7	1619	sweet, woody, floral	161504	C19893	-
XMW0208	55	57	256.24	C16H32O2	Octanoic acid, octyl ester	辛酸辛酯	Ester	酯	2306-88-9	1779	coconut, oily, fruity	398218	-	-
XMW0479	121	120	220.11	C13H16O3	cis-3-Hexenyl salicylate	顺-3-己烯基水杨酸酯	Ester	酯	65405-77-8	1670	floral, green, metallic, herbal, balsam	577512	-	-
D418	69	114	284.199	C16H28O4	(2E,6E)-Methyl 10,11-dihydroxy-3,7,11-trimethyldodeca-2,6-dienoate	（2E，6E）-甲基10,11-二羟基-3,7,11-三甲基十二烷基-2,6-二烯酸酯	Ester	酯	36999-94-7	1788	-	53108.2	-	-
WMW0143	55	111	252.282	C18H36	1-Octadecene	1-十八碳烯	Hydrocarbons	烃类	112-88-9	1793	-	56506.6	-	-
NMW0349	122	94	230.131	C15H18O2	Furanodienone	呋喃二烯酮	Terpenoids	萜类	24268-41-5	1793	-	21671.1	C16960	-
XMW0233	119	91	238.172	C18H22	Benzene, 1,1'-(1,1,2,2-tetramethyl-1,2-ethanediyl)bis-	2,3-二甲基-2,3-二苯基丁烷	Aromatics	芳烃	1889-67-4	1795	-	266788	-	-
D121	118	91	226.099	C15H14O2	Benzeneacetic acid, 4-methylphenyl ester	苯乙酸4-甲基苯酯	Ester	酯	101-94-0	1799	animal, rose, honey, rcissus, lily, hyacinth	49801.6	-	-
D123	91	119	210.104	C15H14O	2-Propanone, 1,3-diphenyl-	1,3-二苯基-2-丙烷	Aromatics	芳烃	102-04-5	1801	bitter, almond, benzaldehyde, plastic, seedy	29266.7	-	-
NMW0353	105	77	179.058	C9H9NO3	Hippuric Acid	马尿酸	Acid	酸	495-69-2	1806	-	35073.8	C01586	ko01100
XMW1042	161	147	218.167	C15H22O	2(3H)-Naphthalenone, 4,4a,5,6,7,8-hexahydro-4a,5-dimethyl-3-(1-methylethylidene)-, (4ar-cis)-	（4ar-顺式）-5-二甲基-3-（1-甲基亚乙基）-4,4a，5,6,7,8-六氢-4a-2（3H）-萘酮	Terpenoids	萜类	19598-45-9	1817	-	226624	-	-
NMW0358	198	183	198.053	C9H10O5	Benzoic Acid, 4-hydroxy-3,5-dimethoxy-	4-羟基-3,5-二甲氧基-苯甲酸	Acid	酸	530-57-4	1821	-	18910.4	C10833	-
NMW0365	162	134	162.032	C9H6O3	7-Hydroxycoumarin	7-羟基香豆素	Heterocyclic compound	杂环化合物	93-35-6	1836	-	10024.1	C09315	ko00999,ko01110
XMW0830	162	204	204.126	C12H16N2O	Ethanone, 1-[4-(1-piperazinyl)phenyl]-	1- [4-（1-哌嗪基）苯基]-乙酮	Heterocyclic compound	杂环化合物	51639-48-6	1610	-	92426.2	-	-
D251	134	135	272.25	C20H32	Hibaene	亥巴烯	Terpenoids	萜类	2359-73-1	1941	-	181263	-	-
KMW0719	57	71	282.329	C20H42	Eicosane	二十烷	Hydrocarbons	烃类	112-95-8	2000	waxy	166837	-	-
XMW1357	81	67	224.178	C14H24O2	(Z)-Oxacyclopentadec-6-en-2-one	（Z）-氧杂环戊基-6-烯-2-酮	Ketone	酮	63958-52-1	2006	-	73325.2	-	-
WMW0139	55	69	282.256	C18H34O2	9-Octadecenoic Acid	9-十八碳烯酸	Acid	酸	2027-47-6	2144	-	9143.73	-	-
w12	67	81	308.272	C20H36O2	Linoleic acid ethyl ester	亚油酸乙酯	Ester	酯	544-35-4	2160	mild, fatty, fruity, oily	4760.65	D01590	-
KMW0737	108	109	208.146	C13H20O2	2-Cyclohexen-1-one, 4-(3-hydroxy-1-butenyl)-3,5,5-trimethyl-	9-羟基-4,7-巨豆二烯-3-酮	Ketone	酮	34318-21-3	1647	spicy	284722	-	-
GMW0147	182	152	182.073	C13H10O	Atractylodin	苍术素	Heterocyclic compound	杂环化合物	55290-63-6	1769	-	17943.3	C16918	-
GMW0078	69	93	204.188	C15H24	.beta.-Bisabolene	β-红没药烯	Terpenoids	萜类	495-61-4	1509	balsamic, woody	1.74118e+06	C16775	ko00909
